# Supplementary material for: Shallow defects and variable photoluminescence decay times up to 280 µs in triple-cation perovskites
Source: Nat Mater. 2024 Jan 9;23(3):391–7. doi: 10.1038/s41563-023-01771-2 (PMC10917677; doi:10.1038/s41563-023-01771-2)
Supplement: Supplementary file 3 — Statistical source data. [file 41563_2023_1771_MOESM3_ESM.xlsx]

## Sheet: Fig1a
decay time	Eg/q-Voc			decay time	Eg/q-Voc	Eg/q-Voc	Eg/q-Voc	Eg/q-Voc
s	V			s	V	V	V	V
1e-06	0.486				Krad=1e-9	Krad=1e-10	Krad=1e-11	Krad=1e-12
1.82e-05	0.442			1e-09	0.66673	0.7266	0.78647	0.84633
1e-06	0.39			5e-09	0.58304	0.64291	0.70278	0.76264
8.6e-07	0.412			1e-08	0.547	0.60686	0.66673	0.7266
2e-06	0.41			5e-08	0.46334	0.52318	0.58304	0.64291
1.39e-07	0.416			1e-07	0.4274	0.48714	0.547	0.60686
1.232e-06	0.43			5e-07	0.34672	0.40378	0.46334	0.52318
3.64e-07	0.44			1e-06	0.31777	0.36872	0.4274	0.48714
2.8e-08	0.61			2e-06	0.29735	0.33615	0.39176	0.45114
4.5e-08	0.68			3e-06	0.28955	0.3197	0.37133	0.43013
5.5e-07	0.42			4e-06	0.28551	0.30978	0.35725	0.41526
1.37e-06	0.4			5e-06	0.28304	0.30321	0.34672	0.40378
1.33e-06	0.41			6e-06	0.28138	0.29858	0.33846	0.39445
1.93e-06	0.41			7e-06	0.28019	0.29514	0.3318	0.38661
4.3e-09	0.69			8e-06	0.2793	0.2925	0.3263	0.37986
2.1e-09	0.8			9e-06	0.2786	0.29042	0.32169	0.37396
2.15e-07	0.5			1e-05	0.27804	0.28873	0.31777	0.36872
6.27e-07	0.4			2e-05	0.27552	0.28095	0.29735	0.33615
7.71e-07	0.5			3e-05	0.27468	0.27831	0.28955	0.3197
1.22e-06	0.47			4e-05	0.27426	0.27699	0.28551	0.30978
2.66e-06	0.42			5e-05	0.27401	0.27619	0.28304	0.30321
1.85e-06	0.42			6e-05	0.27384	0.27566	0.28138	0.29858
1.35e-06	0.38			7e-05	0.27372	0.27528	0.28019	0.29514
2.67e-07	0.5			8e-05	0.27363	0.275	0.2793	0.2925
2.45e-07	0.48			9e-05	0.27356	0.27477	0.2786	0.29042
5.56e-07	0.46			0.0001	0.27351	0.2746	0.27804	0.28873
4.91e-07	0.46			0.00011	0.27346	0.27445	0.27759	0.28734
7.37e-07	0.43			0.00012	0.27342	0.27433	0.2772	0.28617
9.3e-07	0.42			0.00013	0.27339	0.27423	0.27688	0.28517
7.81e-07	0.43			0.00014	0.27336	0.27414	0.2766	0.28432
1.28e-06	0.43			0.00015	0.27334	0.27406	0.27636	0.28357
exclude due to TL	0.421			0.00016	0.27332	0.274	0.27615	0.28292
exclude due to TL	0.442			0.00017	0.2733	0.27394	0.27597	0.28234
exclude due to TL	0.474			0.00018	0.27328	0.27389	0.2758	0.28183
3.43e-07	0.421			0.00019	0.27327	0.27384	0.27566	0.28137
1.5e-07	0.512			0.0002	0.27325	0.2738	0.27552	0.28095
1.6e-07	0.493			0.000225	0.27322	0.27371	0.27524	0.28008
2.1e-07	0.475			0.00025	0.2732	0.27364	0.27502	0.27937
3.5e-07	0.47			0.000275	0.27318	0.27358	0.27484	0.2788
5.8e-07	0.454			0.0003	0.27317	0.27353	0.27468	0.27831
8e-07	0.45			0.00035	0.27314	0.27346	0.27444	0.27756
9.2e-07	0.445			0.0004	0.27313	0.2734	0.27426	0.27699
3e-08	0.51			0.00045	0.27311	0.27335	0.27412	0.27655
1.8e-07	0.47			0.0005	0.2731	0.27332	0.27401	0.27619
1.8e-06	0.34
7.5e-07	0.37
4e-05	0.35
0.00028	0.3985
7e-06	0.53
5e-07	0.429
6.21e-06	0.39
3.13e-07	0.46
1.59e-07	0.4
4e-06	0.341
7.379e-07	0.1715
7.6e-07	0.469
3.662e-06	0.366
4.62e-07	0.46
7.06e-07	0.36
2.0289e-07	0.452
6.5618e-07	0.397
6e-07	0.36
1.6095e-06	0.399
1.368e-07	0.41
5.986e-07	0.403
3.57e-07	0.497
3.108e-07	0.508
1.37e-07	0.5
8.41e-06	0.75
8.426e-07	0.401
3.828e-07	0.475

## Sheet: Fig1b
Dynamic range	decay time
order of magnitude	s
3	1e-06
3	1.82e-05
5	5.1e-07
4	8.5e-07
3.5	9.7e-07
3.5	8.8e-06
3	5.5e-06
3	3.5e-07
3.5	1.5e-06
3.5	8.6e-07
6	2e-06
1	1.39e-07
4	1.232e-06
4	3.64e-07
3	2.8e-08
3	4.5e-08
3	5.5e-07
3	1.37e-06
3	1.33e-06
3	1.93e-06
2	4.3e-09
2	2.1e-09
2	2.15e-07
2	6.27e-07
1	7.71e-07
1	1.22e-06
1	2.66e-06
1	1.85e-06
1	1.35e-06
1	2.67e-07
1	2.45e-07
1	5.56e-07
1	4.91e-07
1	7.37e-07
1	9.3e-07
1	7.81e-07
1	1.28e-06
2	3.43e-07
2	1.5e-07
2	1.6e-07
2	2.1e-07
2	3.5e-07
2	5.8e-07
2	8e-07
2	9.2e-07
4	1.8e-06
4.5	7.5e-07
7.5	4e-05
10	0.00028
2	7e-06
2	5e-07
2.5	6.21e-06
2.5	3.13e-07
1	1.59e-07
1	4e-06
2	7.379e-07
3	3.662e-06
3	2.0289e-07
3	1.11422e-06
3	6.5618e-07
3	9.5611e-07
3	1.18476e-06
3	6e-07
2	1.6095e-06
2	1.368e-07
2	5.986e-07
3	3.57e-07
1.5	3.108e-07
1.5	9.417e-07
1	1.37e-07
3	3.1213e-07
3	9.82e-09
2	8.426e-07
2	3.828e-07
