# Supplementary material for: Shallow defects and variable photoluminescence decay times up to 280 µs in triple-cation perovskites
Source: Nat Mater. 2024 Jan 9;23(3):391–7. doi: 10.1038/s41563-023-01771-2 (PMC10917677; doi:10.1038/s41563-023-01771-2)
Supplement: Supplementary file 4 — Statistical source data. [file 41563_2023_1771_MOESM4_ESM.xlsx]

## Sheet: Fig2a
carrier concentration	amplitude
cm\+(-3)
	OAI modified perovskite
5.05253e+16	841803
2.53182e+16	186643
1.2692e+16	60110
5052530000000000	9516
2531320000000000	1815
1268190000000000	1090
505253000000000	104
252627000000000	45

## Sheet: Fig2b
Fermi-level splitting (eV)	differential decay time (s)	Fermi-level splitting (eV)	differential decay time (s)	Fermi-level splitting (eV)	differential decay time (s)	Fermi-level splitting (eV)	differential decay time (s)	Fermi-level splitting (eV)	differential decay time (s)	Fermi-level splitting (eV)	differential decay time (s)	Fermi-level splitting (eV)	differential decay time (s)	Fermi-level splitting (eV)	differential decay time (s)
	gated CCD		2.6 OD		2 OD		1 OD		0 OD		simulation		exp(-dEf/2kT)		exp(-dEf/3kT)
1.4893	1.42206e-07	1.12499	1.457e-08	1.19647	2.14003e-08	1.3155	6.86825e-08	1.43455	5.78981e-08	1.48934	1.83699e-08	1.48843	6.3923e-12	1.48843	6.15985e-08
1.48881	2.4289e-08	1.11788	2.28863e-08	1.19163	3.70011e-08	1.31399	9.16347e-08	1.43276	5.63541e-08	1.48931	1.83718e-08	1.48865	6.37691e-12	1.48865	6.14996e-08
1.48785	1.67192e-08	1.11594	5.63999e-08	1.19087	1.41248e-07	1.31324	1.48848e-07	1.43088	6.01327e-08	1.48927	1.83758e-08	1.48893	6.34316e-12	1.48893	6.12823e-08
1.48719	1.17055e-08	1.11421	6.28276e-08	1.19016	1.50658e-07	1.3126	1.69574e-07	1.42932	7.07611e-08	1.48924	1.83797e-08	1.48925	6.31351e-12	1.48925	6.10913e-08
1.48502	9.58464e-09	1.11264	6.91582e-08	1.1895	1.59643e-07	1.31201	1.84036e-07	1.42795	7.90482e-08	1.4892	1.83838e-08	1.4893	6.31565e-12	1.4893	6.11051e-08
1.48337	1.22098e-08	1.11121	7.56605e-08	1.18887	1.68675e-07	1.31147	1.96319e-07	1.4267	8.55618e-08	1.48917	1.83879e-08	1.48881	6.37371e-12	1.48881	6.14786e-08
1.48148	1.40632e-08	1.1099	8.23834e-08	1.18827	1.77839e-07	1.31096	2.07522e-07	1.42553	9.08229e-08	1.48913	1.8392e-08	1.48785	6.4689e-12	1.48785	6.20891e-08
1.47985	1.29026e-08	1.1087	8.93395e-08	1.1877	1.87159e-07	1.31047	2.18048e-07	1.42442	9.52009e-08	1.48909	1.83962e-08	1.48719	6.60995e-12	1.48719	6.29871e-08
1.47689	1.50498e-08	1.10758	9.65308e-08	1.18716	1.9664e-07	1.31001	2.28073e-07	1.42335	9.89484e-08	1.48906	1.84004e-08	1.48502	6.82617e-12	1.48502	6.4352e-08
1.47549	1.86644e-08	1.10655	1.03956e-07	1.18665	2.06284e-07	1.30956	2.37687e-07	1.42232	1.02238e-07	1.48902	1.84047e-08	1.48337	7.07278e-12	1.48337	6.58931e-08
1.47258	1.55373e-08	1.10559	1.11612e-07	1.18616	2.16086e-07	1.30914	2.46938e-07	1.42132	1.05188e-07	1.48898	1.84091e-08	1.48148	7.3179e-12	1.48148	6.7407e-08
1.46963	1.73739e-08	1.10469	1.19495e-07	1.18569	2.26045e-07	1.30873	2.55859e-07	1.42035	1.07884e-07	1.48894	1.84135e-08	1.47985	7.6111e-12	1.47985	6.91934e-08
1.46648	-2.42462e-08	1.10386	1.276e-07	1.18524	2.36155e-07	1.30833	2.64469e-07	1.4194	1.10385e-07	1.4889	1.8418e-08	1.47689	7.94681e-12	1.47689	7.12139e-08
1.47561	2.37554e-08	1.10307	1.35922e-07	1.18481	2.46412e-07	1.30794	2.72786e-07	1.41848	1.12735e-07	1.48886	1.84225e-08	1.47549	8.28635e-12	1.47549	7.32283e-08
1.45852	9.35163e-09	1.10233	1.44457e-07	1.1844	2.56811e-07	1.30757	2.80822e-07	1.41757	1.14966e-07	1.48882	1.84271e-08	1.47258	8.70526e-12	1.47258	7.5672e-08
1.45923	1.15155e-07	1.10164	1.532e-07	1.184	2.67348e-07	1.3072	2.8859e-07	1.41667	1.17103e-07	1.48878	1.84317e-08	1.46963	9.22294e-12	1.46963	7.86423e-08
1.45659	5.89125e-08	1.10098	1.62146e-07	1.18362	2.78016e-07	1.30685	2.96099e-07	1.4158	1.19164e-07	1.48874	1.84365e-08	1.46648	9.23333e-12	1.46648	7.86919e-08
1.45555	5.83177e-08	1.10036	1.7129e-07	1.18326	2.88812e-07	1.3065	3.03361e-07	1.41493	1.21163e-07	1.4887	1.84412e-08	1.47561	9.34615e-12	1.47561	7.92851e-08
1.45195	5.29795e-08	1.09977	1.80626e-07	1.18291	2.99729e-07	1.30617	3.10384e-07	1.41409	1.23111e-07	1.48865	1.84461e-08	1.45852	1.05269e-11	1.45852	8.58042e-08
1.44997	5.58189e-08	1.09921	1.90149e-07	1.18257	3.10763e-07	1.30584	3.17179e-07	1.41325	1.25017e-07	1.48861	1.8451e-08	1.45923	1.14409e-11	1.45923	9.0802e-08
1.44547	3.40856e-08	1.09868	1.99855e-07	1.18224	3.2191e-07	1.30551	3.23754e-07	1.41243	1.26889e-07	1.48857	1.8456e-08	1.45659	1.17563e-11	1.45659	9.24607e-08
1.43778	5.1942e-08	1.09817	2.09737e-07	1.18192	3.33163e-07	1.3052	3.30118e-07	1.41162	1.28732e-07	1.48852	1.8461e-08	1.45555	1.22397e-11	1.45555	9.49752e-08
1.43686	1.89431e-07	1.09769	2.19792e-07	1.18162	3.44519e-07	1.30489	3.36281e-07	1.41082	1.3055e-07	1.48848	1.84662e-08	1.45195	1.28602e-11	1.45195	9.81559e-08
1.43479	1.28327e-07	1.09723	2.30013e-07	1.18132	3.55971e-07	1.30458	3.4225e-07	1.41003	1.32347e-07	1.48843	1.84713e-08	1.44997	1.36335e-11	1.44997	1.02048e-07
1.43182	9.92389e-08	1.09679	2.40397e-07	1.18104	3.67516e-07	1.30428	3.48034e-07	1.40925	1.34127e-07	1.48839	1.84766e-08	1.44547	1.49441e-11	1.44547	1.08447e-07
1.42718	1.12525e-07	1.09637	2.50937e-07	1.18076	3.79149e-07	1.30399	3.53641e-07	1.40849	1.35891e-07	1.48834	1.84819e-08	1.43778	1.65048e-11	1.43778	1.15899e-07
1.42428	1.38012e-07	1.09597	2.61628e-07	1.18049	3.90864e-07	1.30369	3.59078e-07	1.40773	1.37643e-07	1.48829	1.84873e-08	1.43686	1.74348e-11	1.43686	1.20244e-07
1.4198	1.02451e-07	1.09558	2.72467e-07	1.18023	4.02658e-07	1.30341	3.64353e-07	1.40698	1.39383e-07	1.48825	1.84928e-08	1.43479	1.81284e-11	1.43479	1.23405e-07
1.41272	1.20387e-07	1.09521	2.83448e-07	1.17998	4.14526e-07	1.30313	3.69473e-07	1.40624	1.41114e-07	1.4882	1.84982e-08	1.43182	1.92796e-11	1.43182	1.28561e-07
1.40879	1.67282e-07	1.09485	2.94566e-07	1.17973	4.26462e-07	1.30285	3.74445e-07	1.40551	1.42836e-07	1.48815	1.85037e-08	1.42718	2.07416e-11	1.42718	1.34982e-07
1.4032	1.83072e-07	1.0945	3.05816e-07	1.17949	4.38464e-07	1.30257	3.79276e-07	1.40479	1.4455e-07	1.4881	1.85092e-08	1.42428	2.22895e-11	1.42428	1.41617e-07
1.39891	1.83987e-07	1.09417	3.17193e-07	1.17926	4.50526e-07	1.3023	3.83972e-07	1.40408	1.46258e-07	1.48805	1.85149e-08	1.4198	2.44537e-11	1.4198	1.506e-07
1.39142	1.74349e-07	1.09385	3.28694e-07	1.17903	4.62644e-07	1.30203	3.88538e-07	1.40337	1.47961e-07	1.488	1.85206e-08	1.41272	2.72622e-11	1.41272	1.61929e-07
1.38484	2.25183e-07	1.09354	3.40313e-07	1.17881	4.74814e-07	1.30177	3.92982e-07	1.40268	1.49659e-07	1.48795	1.85264e-08	1.40879	3.00873e-11	1.40879	1.72948e-07
1.37874	2.43536e-07	1.09324	3.52046e-07	1.17859	4.87032e-07	1.30151	3.97307e-07	1.40199	1.51352e-07	1.4879	1.85323e-08	1.4032	3.30435e-11	1.4032	1.84096e-07
1.37106	2.3097e-07	1.09295	3.63889e-07	1.17838	4.99294e-07	1.30125	4.01521e-07	1.40131	1.53041e-07	1.48785	1.85383e-08	1.39891	3.67103e-11	1.39891	1.97443e-07
1.36188	-6.16008e-07	1.09267	3.75836e-07	1.17818	5.11596e-07	1.30099	4.05627e-07	1.40064	1.54727e-07	1.4878	1.85444e-08	1.39142	4.16238e-11	1.39142	2.1465e-07
1.3651	-4.7781e-07	1.0924	3.87885e-07	1.17798	5.23934e-07	1.30074	4.0963e-07	1.39997	1.5641e-07	1.48774	1.85505e-08	1.38484	4.73326e-11	1.38484	2.33883e-07
1.35602	3.05306e-07	1.09214	4.0003e-07	1.17778	5.36304e-07	1.30048	4.13536e-07	1.39931	1.5809e-07	1.48769	1.85568e-08	1.37874	5.38056e-11	1.37874	2.5472e-07
1.34699	3.41978e-07	1.09188	4.12267e-07	1.17759	5.48703e-07	1.30023	4.17348e-07	1.39866	1.59767e-07	1.48763	1.85632e-08	1.37106	6.24721e-11	1.37106	2.81294e-07
1.33815	3.80405e-07	1.09163	4.24593e-07	1.17741	5.61127e-07	1.29999	4.21071e-07	1.39802	1.61443e-07	1.48758	1.85696e-08	1.36188	6.95157e-11	1.36188	3.02282e-07
1.32924	4.20704e-07	1.09139	4.37003e-07	1.17722	5.73573e-07	1.29974	4.24708e-07	1.39738	1.63116e-07	1.48752	1.85762e-08	1.3651	7.3597e-11	1.3651	3.13999e-07
1.32042	4.66024e-07	1.09116	4.49494e-07	1.17704	5.86037e-07	1.2995	4.28264e-07	1.39674	1.64788e-07	1.48747	1.85828e-08	1.35602	8.29501e-11	1.35602	3.39771e-07
1.31153	5.11436e-07	1.09093	4.62062e-07	1.17687	5.98516e-07	1.29926	4.31741e-07	1.39612	1.66458e-07	1.48741	1.85895e-08	1.34699	9.86673e-11	1.34699	3.81449e-07
1.30259	5.68393e-07	1.09071	4.74703e-07	1.1767	6.11007e-07	1.29902	4.35144e-07	1.3955	1.68126e-07	1.48735	1.85964e-08	1.33815	1.17167e-10	1.33815	4.27758e-07
1.29381	6.40842e-07	1.0905	4.87413e-07	1.17653	6.23506e-07	1.29878	4.38476e-07	1.39489	1.69793e-07	1.48729	1.86033e-08	1.32924	1.39049e-10	1.32924	4.79483e-07
1.28522	7.12345e-07	1.09029	5.0019e-07	1.17637	6.36011e-07	1.29855	4.4174e-07	1.39428	1.71459e-07	1.48723	1.86104e-08	1.32042	1.64985e-10	1.32042	5.37395e-07
1.27653	7.8704e-07	1.09008	5.13028e-07	1.1762	6.48518e-07	1.29831	4.44938e-07	1.39368	1.73124e-07	1.48717	1.86176e-08	1.31153	1.95869e-10	1.31153	6.02515e-07
1.26794	8.68464e-07	1.08988	5.25926e-07	1.17605	6.61025e-07	1.29808	4.48074e-07	1.39308	1.74788e-07	1.48711	1.86248e-08	1.30259	2.32516e-10	1.30259	6.75509e-07
1.25921	9.80683e-07	1.08969	5.3888e-07	1.17589	6.73529e-07	1.29785	4.5115e-07	1.39249	1.7645e-07	1.48705	1.86322e-08	1.29381	2.75371e-10	1.29381	7.56183e-07
1.25103	1.10139e-06	1.0895	5.51887e-07	1.17574	6.86027e-07	1.29762	4.54169e-07	1.39191	1.78112e-07	1.48699	1.86397e-08	1.28522	3.25481e-10	1.28522	8.45349e-07
1.24253	1.2374e-06	1.08931	5.64943e-07	1.17559	6.98517e-07	1.29739	4.57132e-07	1.39133	1.79773e-07	1.48693	1.86473e-08	1.27653	3.8456e-10	1.27653	9.44774e-07
1.23466	1.64459e-06	1.08913	5.78045e-07	1.17544	7.10995e-07	1.29717	4.60044e-07	1.39076	1.81433e-07	1.48686	1.8655e-08	1.26794	4.54461e-10	1.26794	1.05604e-06
1.23369	1.73615e-06	1.08895	5.91192e-07	1.1753	7.23461e-07	1.29694	4.62905e-07	1.39019	1.83092e-07	1.4868	1.86628e-08	1.25921	5.35976e-10	1.25921	1.17888e-06
1.22495	1.58305e-06	1.08878	6.04378e-07	1.17516	7.3591e-07	1.29672	4.65718e-07	1.38962	1.8475e-07	1.48674	1.86707e-08	1.25103	6.30235e-10	1.25103	1.31336e-06
1.21647	1.80872e-06	1.08861	6.17603e-07	1.17502	7.48341e-07	1.2965	4.68485e-07	1.38907	1.86408e-07	1.48667	1.86788e-08	1.24253	7.391e-10	1.24253	1.46061e-06
1.20829	2.06812e-06	1.08845	6.30863e-07	1.17488	7.60752e-07	1.29628	4.71207e-07	1.38851	1.88065e-07	1.4866	1.8687e-08	1.23466	8.32412e-10	1.23466	1.58207e-06
1.20037	2.33504e-06	1.08828	6.44156e-07	1.17474	7.73141e-07	1.29606	4.73887e-07	1.38796	1.89721e-07	1.48654	1.86952e-08	1.23369	9.1069e-10	1.23369	1.67962e-06
1.19252	2.63935e-06	1.08812	6.57478e-07	1.17461	7.85505e-07	1.29584	4.76526e-07	1.38742	1.91377e-07	1.48647	1.87037e-08	1.22495	1.04007e-09	1.22495	1.834e-06
1.18495	3.04832e-06	1.08797	6.70828e-07	1.17448	7.97843e-07	1.29562	4.79126e-07	1.38688	1.93032e-07	1.4864	1.87122e-08	1.21647	1.22447e-09	1.21647	2.04495e-06
1.17778	3.4263e-06	1.08781	6.84204e-07	1.17435	8.10152e-07	1.29541	4.81688e-07	1.38635	1.94686e-07	1.48633	1.87208e-08	1.20829	1.43381e-09	1.20829	2.27198e-06
1.17043	3.91773e-06	1.08766	6.97602e-07	1.17422	8.22431e-07	1.29519	4.84214e-07	1.38582	1.9634e-07	1.48626	1.87296e-08	1.20037	1.67194e-09	1.20037	2.51714e-06
1.16379	4.48494e-06	1.08752	7.1102e-07	1.1741	8.34678e-07	1.29498	4.86706e-07	1.38529	1.97993e-07	1.48619	1.87385e-08	1.19252	1.94322e-09	1.19252	2.78264e-06
1.15688	5.06614e-06	1.08737	7.24457e-07	1.17398	8.46891e-07	1.29477	4.89164e-07	1.38477	1.99645e-07	1.48611	1.87475e-08	1.18495	2.24698e-09	1.18495	3.06577e-06
1.15057	5.77572e-06	1.08723	7.37911e-07	1.17385	8.5907e-07	1.29456	4.9159e-07	1.38425	2.01297e-07	1.48604	1.87566e-08	1.17778	2.58754e-09	1.17778	3.36828e-06
1.14402	6.42745e-06	1.08709	7.51378e-07	1.17373	8.71211e-07	1.29435	4.93986e-07	1.38374	2.02948e-07	1.48597	1.87655e-08	1.17043	2.96852e-09	1.17043	3.69148e-06
1.13784	7.4179e-06	1.08696	7.64858e-07	1.17362	8.83314e-07	1.29414	4.96352e-07	1.38323	2.04598e-07	1.48589	1.87744e-08	1.16379	3.38989e-09	1.16379	4.03318e-06
1.13182	8.10249e-06	1.08682	7.78349e-07	1.1735	8.95377e-07	1.29393	4.98689e-07	1.38273	2.06248e-07	1.48582	1.87834e-08	1.15688	3.85686e-09	1.15688	4.39569e-06
1.12546	8.76628e-06	1.08669	7.91848e-07	1.17338	9.07399e-07	1.29372	5.00999e-07	1.38223	2.07897e-07	1.48574	1.87926e-08	1.15057	4.37358e-09	1.15057	4.78016e-06
1.1192	1.06444e-05	1.08656	8.05353e-07	1.17327	9.19379e-07	1.29352	5.03283e-07	1.38173	2.09546e-07	1.48566	1.88019e-08	1.14402	4.94823e-09	1.14402	5.19027e-06
1.11403	1.20578e-05	1.08643	8.18864e-07	1.17316	9.31315e-07	1.29331	5.05542e-07	1.38124	2.11194e-07	1.48558	1.88114e-08	1.13784	5.57976e-09	1.13784	5.62324e-06
1.10794	1.42029e-05	1.08631	8.32378e-07	1.17305	9.43206e-07	1.29311	5.07776e-07	1.38075	2.12841e-07	1.4855	1.88211e-08	1.13182	6.28299e-09	1.13182	6.08621e-06
1.1036	1.63959e-05	1.08618	8.45894e-07	1.17294	9.55052e-07	1.2929	5.09987e-07	1.38027	2.14487e-07	1.48542	1.88309e-08	1.12546	7.08934e-09	1.12546	6.59626e-06
1.0978	1.33298e-05	1.08606	8.5941e-07	1.17283	9.6685e-07	1.2927	5.12175e-07	1.37979	2.16133e-07	1.48534	1.88409e-08	1.1192	7.95834e-09	1.1192	7.12555e-06
1.0898	1.59687e-05	1.08594	8.72925e-07	1.17273	9.78601e-07	1.2925	5.14341e-07	1.37931	2.17778e-07	1.48526	1.88511e-08	1.11403	8.87889e-09	1.11403	7.66503e-06
1.08828	2.11662e-05	1.08582	8.86438e-07	1.17262	9.90302e-07	1.2923	5.16486e-07	1.37883	2.19423e-07	1.48518	1.88614e-08	1.10794	9.85595e-09	1.10794	8.21804e-06
1.08224	2.00664e-05	1.08571	8.99946e-07	1.17252	1.00195e-06	1.2921	5.18611e-07	1.37836	2.21066e-07	1.48509	1.8872e-08	1.1036	1.08837e-08	1.1036	8.78e-06
1.07637	2.31795e-05	1.08559	9.13449e-07	1.17241	1.01355e-06	1.2919	5.20717e-07	1.3779	2.22709e-07	1.48501	1.88827e-08	1.0978	1.22336e-08	1.0978	9.48884e-06
1.07109	2.63477e-05	1.08548	9.26946e-07	1.17231	1.0251e-06	1.2917	5.22804e-07	1.37743	2.24352e-07	1.48492	1.88937e-08	1.0898	1.36712e-08	1.0898	1.02217e-05
1.06573	2.8524e-05	1.08537	9.40435e-07	1.17221	1.0366e-06	1.2915	5.24872e-07	1.37697	2.25993e-07	1.48483	1.89048e-08	1.08828	1.48375e-08	1.08828	1.07964e-05
1.06044	3.14007e-05	1.08526	9.53915e-07	1.17211	1.04804e-06	1.2913	5.26924e-07	1.37652	2.27634e-07	1.48475	1.89161e-08	1.08224	1.63193e-08	1.08224	1.15006e-05
1.05525	3.56166e-05	1.08515	9.67385e-07	1.17201	1.05943e-06	1.29111	5.28958e-07	1.37606	2.29274e-07	1.48466	1.89276e-08	1.07637	1.82355e-08	1.07637	1.23849e-05
1.05045	3.99983e-05	1.08505	9.80844e-07	1.17192	1.07077e-06	1.29091	5.30976e-07	1.37561	2.30913e-07	1.48457	1.89393e-08	1.07109	2.02542e-08	1.07109	1.32833e-05
1.04558	4.62141e-05	1.08494	9.9429e-07	1.17182	1.08205e-06	1.29072	5.32978e-07	1.37517	2.32552e-07	1.48447	1.89512e-08	1.06573	2.24461e-08	1.06573	1.42251e-05
1.04142	5.55415e-05	1.08484	1.00772e-06	1.17172	1.09328e-06	1.29052	5.34966e-07	1.37472	2.3419e-07	1.48438	1.89633e-08	1.06044	2.48545e-08	1.06044	1.52255e-05
1.03743	5.37552e-05	1.08474	1.02114e-06	1.17163	1.10445e-06	1.29033	5.36938e-07	1.37428	2.35826e-07	1.48429	1.89756e-08	1.05525	2.7431e-08	1.05525	1.62609e-05
1.03224	5.37462e-05	1.08464	1.03455e-06	1.17154	1.11556e-06	1.29014	5.38897e-07	1.37384	2.37463e-07	1.48419	1.89882e-08	1.05045	3.01584e-08	1.05045	1.7322e-05
1.02755	6.48046e-05	1.08454	1.04794e-06	1.17144	1.12662e-06	1.28995	5.40841e-07	1.37341	2.39098e-07	1.4841	1.90009e-08	1.04558	3.30007e-08	1.04558	1.83947e-05
1.02336	7.95281e-05	1.08444	1.06131e-06	1.17135	1.13762e-06	1.28976	5.42773e-07	1.37298	2.40732e-07	1.484	1.90139e-08	1.04142	3.58451e-08	1.04142	1.94381e-05
1.01972	8.30445e-05	1.08434	1.07466e-06	1.17126	1.14856e-06	1.28956	5.44692e-07	1.37255	2.42366e-07	1.4839	1.90271e-08	1.03743	3.89833e-08	1.03743	2.05553e-05
1.01518	8.88973e-05	1.08425	1.088e-06	1.17117	1.15944e-06	1.28937	5.46598e-07	1.37212	2.43999e-07	1.4838	1.90405e-08	1.03224	4.27479e-08	1.03224	2.18573e-05
1.01152	0.000114035	1.08415	1.10132e-06	1.17108	1.17027e-06	1.28919	5.48493e-07	1.3717	2.45631e-07	1.4837	1.90541e-08	1.02755	4.67853e-08	1.02755	2.32142e-05
1.00824	9.40794e-05	1.08406	1.11462e-06	1.171	1.18104e-06	1.289	5.50376e-07	1.37128	2.47262e-07	1.4836	1.9068e-08	1.02336	5.07009e-08	1.02336	2.44935e-05
1.00227	9.16983e-05	1.08396	1.12789e-06	1.17091	1.19175e-06	1.28881	5.52248e-07	1.37086	2.48892e-07	1.4835	1.90821e-08	1.01972	5.47789e-08	1.01972	2.57893e-05
0.99816	0.000111501	1.08387	1.14115e-06	1.17082	1.2024e-06	1.28862	5.54109e-07	1.37045	2.50522e-07	1.4834	1.90964e-08	1.01518	5.92852e-08	1.01518	2.7185e-05
0.99319	0.000109122	1.08378	1.15439e-06	1.17074	1.21299e-06	1.28844	5.5596e-07	1.37003	2.5215e-07	1.48329	1.9111e-08	1.01152	6.37604e-08	1.01152	2.85382e-05
0.98814	0.000120056	1.08369	1.1676e-06	1.17065	1.22352e-06	1.28825	5.57801e-07	1.36962	2.53778e-07	1.48319	1.91258e-08	1.00824	6.89848e-08	1.00824	3.00724e-05
0.98334	0.000109105	1.08361	1.18079e-06	1.17057	1.23399e-06	1.28806	5.59632e-07	1.36922	2.55405e-07	1.48308	1.91408e-08	1.00227	7.57468e-08	1.00227	3.20054e-05
0.9763	0.000116809	1.08352	1.19396e-06	1.17048	1.2444e-06	1.28788	5.61454e-07	1.36881	2.57031e-07	1.48297	1.9156e-08	0.99816	8.30605e-08	0.99816	3.40359e-05
0.97154	0.000140068	1.08343	1.2071e-06	1.1704	1.25476e-06	1.28769	5.63266e-07	1.36841	2.58656e-07	1.48286	1.91715e-08	0.99319	9.1106e-08	0.99319	3.61976e-05
		1.08335	1.22023e-06	1.17032	1.26505e-06	1.28751	5.6507e-07	1.36801	2.6028e-07	1.48275	1.91865e-08	0.98814	1.0027e-07	0.98814	3.85864e-05
		1.08326	1.23332e-06	1.17024	1.27529e-06	1.28733	5.66865e-07	1.36761	2.61903e-07	1.48264	1.92011e-08	0.98334	1.11414e-07	0.98334	4.13883e-05
		1.08318	1.24639e-06	1.17016	1.28546e-06	1.28715	5.68652e-07	1.36722	2.63525e-07	1.48252	1.92158e-08	0.9763	1.24874e-07	0.9763	4.46586e-05
		1.0831	1.25944e-06	1.17008	1.29558e-06	1.28696	5.70431e-07	1.36683	2.65147e-07	1.48241	1.92308e-08	0.97154	1.31952e-07	0.97154	4.63492e-05
		1.08301	1.27246e-06	1.17	1.30564e-06	1.28678	5.72202e-07	1.36644	2.66767e-07	1.48229	1.92462e-08
		1.08293	1.28546e-06	1.16992	1.31563e-06	1.2866	5.73966e-07	1.36605	2.68387e-07	1.48217	1.92619e-08
		1.08285	1.29843e-06	1.16984	1.32557e-06	1.28642	5.75722e-07	1.36567	2.70005e-07	1.48205	1.92779e-08
		1.08277	1.31137e-06	1.16976	1.33545e-06	1.28624	5.77472e-07	1.36528	2.71623e-07	1.48193	1.92943e-08
		1.0827	1.32429e-06	1.16968	1.34527e-06	1.28606	5.79214e-07	1.3649	2.73239e-07	1.48181	1.93111e-08
		1.08262	1.33718e-06	1.16961	1.35503e-06	1.28588	5.8095e-07	1.36453	2.74855e-07	1.48169	1.93282e-08
		1.08254	1.35005e-06	1.16953	1.36473e-06	1.28571	5.8268e-07	1.36415	2.7647e-07	1.48156	1.93457e-08
		1.08246	1.36288e-06	1.16945	1.37438e-06	1.28553	5.84403e-07	1.36378	2.78084e-07	1.48144	1.93635e-08
		1.08239	1.37569e-06	1.16938	1.38396e-06	1.28535	5.86121e-07	1.3634	2.79696e-07	1.48131	1.93817e-08
		1.08231	1.38847e-06	1.1693	1.39349e-06	1.28517	5.87832e-07	1.36304	2.81308e-07	1.48118	1.94004e-08
		1.08224	1.40123e-06	1.16923	1.40296e-06	1.285	5.89538e-07	1.36267	2.82919e-07	1.48105	1.94194e-08
		1.08217	1.41395e-06	1.16916	1.41237e-06	1.28482	5.91239e-07	1.3623	2.84529e-07	1.48092	1.94388e-08
		1.08209	1.42665e-06	1.16908	1.42172e-06	1.28465	5.92934e-07	1.36194	2.86138e-07	1.48079	1.94586e-08
		1.08202	1.43932e-06	1.16901	1.43102e-06	1.28447	5.94624e-07	1.36158	2.87746e-07	1.48065	1.94789e-08
		1.08195	1.45196e-06	1.16894	1.44026e-06	1.2843	5.96309e-07	1.36122	2.89353e-07	1.48052	1.94995e-08
		1.08188	1.46458e-06	1.16887	1.44944e-06	1.28413	5.97989e-07	1.36086	2.90959e-07	1.48038	1.95206e-08
		1.08181	1.47716e-06	1.1688	1.45856e-06	1.28395	5.99665e-07	1.36051	2.92564e-07	1.48024	1.95421e-08
		1.08174	1.48972e-06	1.16873	1.46763e-06	1.28378	6.01336e-07	1.36015	2.94168e-07	1.4801	1.9564e-08
		1.08167	1.50225e-06	1.16866	1.47664e-06	1.28361	6.03002e-07	1.3598	2.95771e-07	1.47996	1.95864e-08
		1.0816	1.51475e-06	1.16859	1.4856e-06	1.28344	6.04665e-07	1.35945	2.97373e-07	1.47981	1.96093e-08
		1.08153	1.52722e-06	1.16852	1.4945e-06	1.28327	6.06323e-07	1.35911	2.98975e-07	1.47967	1.96325e-08
		1.08146	1.53966e-06	1.16845	1.50335e-06	1.2831	6.07977e-07	1.35876	3.00575e-07	1.47952	1.96563e-08
		1.0814	1.55208e-06	1.16838	1.51214e-06	1.28293	6.09628e-07	1.35842	3.02174e-07	1.47937	1.96805e-08
		1.08133	1.56446e-06	1.16831	1.52087e-06	1.28276	6.11274e-07	1.35808	3.03772e-07	1.47922	1.97051e-08
		1.08126	1.57682e-06	1.16824	1.52956e-06	1.28259	6.12917e-07	1.35774	3.05369e-07	1.47907	1.97303e-08
		1.0812	1.58915e-06	1.16817	1.53818e-06	1.28242	6.14556e-07	1.3574	3.06965e-07	1.47891	1.97559e-08
		1.08113	1.60145e-06	1.16811	1.54676e-06	1.28225	6.16192e-07	1.35706	3.08561e-07	1.47876	1.97816e-08
		1.08107	1.61372e-06	1.16804	1.55528e-06	1.28208	6.17825e-07	1.35673	3.10155e-07	1.4786	1.98062e-08
		1.08101	1.62597e-06	1.16797	1.56375e-06	1.28191	6.19455e-07	1.35639	3.11748e-07	1.47844	1.98297e-08
		1.08094	1.63818e-06	1.16791	1.57217e-06	1.28175	6.21081e-07	1.35606	3.13341e-07	1.47828	1.98536e-08
		1.08088	1.65037e-06	1.16784	1.58053e-06	1.28158	6.22704e-07	1.35573	3.14932e-07	1.47812	1.98783e-08
		1.08082	1.66253e-06	1.16778	1.58884e-06	1.28141	6.24324e-07	1.3554	3.16522e-07	1.47796	1.99036e-08
		1.08075	1.67466e-06	1.16771	1.5971e-06	1.28125	6.25942e-07	1.35508	3.18112e-07	1.47779	1.99295e-08
		1.08069	1.68676e-06	1.16765	1.60531e-06	1.28108	6.27557e-07	1.35475	3.197e-07	1.47762	1.99562e-08
		1.08063	1.69884e-06	1.16758	1.61347e-06	1.28092	6.29169e-07	1.35443	3.21287e-07	1.47745	1.99836e-08
		1.08057	1.71089e-06	1.16752	1.62158e-06	1.28075	6.30778e-07	1.35411	3.22874e-07	1.47728	2.00117e-08
		1.08051	1.7229e-06	1.16745	1.62963e-06	1.28059	6.32385e-07	1.35379	3.24459e-07	1.47711	2.00405e-08
		1.08045	1.7349e-06	1.16739	1.63764e-06	1.28043	6.33989e-07	1.35347	3.26044e-07	1.47693	2.00702e-08
		1.08039	1.74686e-06	1.16733	1.6456e-06	1.28026	6.35591e-07	1.35315	3.27627e-07	1.47675	2.01005e-08
		1.08033	1.7588e-06	1.16727	1.65351e-06	1.2801	6.37191e-07	1.35284	3.2921e-07	1.47657	2.01317e-08
		1.08027	1.77071e-06	1.1672	1.66137e-06	1.27994	6.38789e-07	1.35252	3.30792e-07	1.47639	2.01637e-08
		1.08021	1.78259e-06	1.16714	1.66919e-06	1.27978	6.40384e-07	1.35221	3.32372e-07	1.47621	2.01965e-08
		1.08016	1.79444e-06	1.16708	1.67695e-06	1.27961	6.41978e-07	1.3519	3.33952e-07	1.47603	2.02301e-08
		1.0801	1.80627e-06	1.16702	1.68467e-06	1.27945	6.43569e-07	1.35159	3.35531e-07	1.47584	2.02646e-08
		1.08004	1.81807e-06	1.16696	1.69234e-06	1.27929	6.45158e-07	1.35128	3.37109e-07	1.47565	2.03e-08
		1.07999	1.82985e-06	1.16689	1.69996e-06	1.27913	6.46746e-07	1.35097	3.38686e-07	1.47546	2.03362e-08
		1.07993	1.84159e-06	1.16683	1.70754e-06	1.27897	6.48332e-07	1.35067	3.40262e-07	1.47527	2.03733e-08
		1.07987	1.85332e-06	1.16677	1.71507e-06	1.27881	6.49916e-07	1.35037	3.41837e-07	1.47507	2.04113e-08
		1.07982	1.86501e-06	1.16671	1.72256e-06	1.27865	6.51498e-07	1.35006	3.43411e-07	1.47487	2.04502e-08
		1.07976	1.87668e-06	1.16665	1.73e-06	1.27849	6.53078e-07	1.34976	3.44984e-07	1.47468	2.04901e-08
		1.07971	1.88832e-06	1.16659	1.7374e-06	1.27834	6.54657e-07	1.34946	3.46557e-07	1.47447	2.05308e-08
		1.07965	1.89994e-06	1.16653	1.74475e-06	1.27818	6.56235e-07	1.34916	3.48128e-07	1.47427	2.05726e-08
		1.0796	1.91153e-06	1.16647	1.75205e-06	1.27802	6.5781e-07	1.34887	3.49698e-07	1.47407	2.06152e-08
		1.07954	1.92309e-06	1.16642	1.75932e-06	1.27786	6.59385e-07	1.34857	3.51268e-07	1.47386	2.06579e-08
		1.07949	1.93463e-06	1.16636	1.76654e-06	1.27771	6.60958e-07	1.34828	3.52837e-07	1.47365	2.06977e-08
		1.07944	1.94615e-06	1.1663	1.77372e-06	1.27755	6.62529e-07	1.34798	3.54404e-07	1.47344	2.07357e-08
		1.07938	1.95764e-06	1.16624	1.78085e-06	1.27739	6.641e-07	1.34769	3.55971e-07	1.47322	2.07747e-08
		1.07933	1.9691e-06	1.16618	1.78794e-06	1.27724	6.65669e-07	1.3474	3.57537e-07	1.47301	2.08149e-08
		1.07928	1.98054e-06	1.16612	1.79499e-06	1.27708	6.67237e-07	1.34711	3.59102e-07	1.47279	2.08566e-08
		1.07923	1.99195e-06	1.16607	1.802e-06	1.27693	6.68803e-07	1.34683	3.60666e-07	1.47257	2.08996e-08
		1.07917	2.00334e-06	1.16601	1.80897e-06	1.27677	6.70369e-07	1.34654	3.6223e-07	1.47235	2.0944e-08
		1.07912	2.01471e-06	1.16595	1.8159e-06	1.27662	6.71933e-07	1.34625	3.63792e-07	1.47212	2.09898e-08
		1.07907	2.02605e-06	1.16589	1.82279e-06	1.27646	6.73497e-07	1.34597	3.65354e-07	1.4719	2.10371e-08
		1.07902	2.03737e-06	1.16584	1.82963e-06	1.27631	6.75059e-07	1.34569	3.66914e-07	1.47167	2.1086e-08
		1.07897	2.04866e-06	1.16578	1.83644e-06	1.27616	6.7662e-07	1.3454	3.68474e-07	1.47143	2.11364e-08
		1.07892	2.05993e-06	1.16573	1.84321e-06	1.276	6.78181e-07	1.34512	3.70033e-07	1.4712	2.11884e-08
		1.07887	2.07117e-06	1.16567	1.84994e-06	1.27585	6.7974e-07	1.34484	3.71591e-07	1.47096	2.1242e-08
		1.07882	2.08239e-06	1.16561	1.85663e-06	1.2757	6.81299e-07	1.34457	3.73149e-07	1.47073	2.12973e-08
		1.07877	2.09359e-06	1.16556	1.86328e-06	1.27555	6.82857e-07	1.34429	3.74705e-07	1.47049	2.13544e-08
		1.07872	2.10477e-06	1.1655	1.86989e-06	1.2754	6.84413e-07	1.34401	3.76261e-07	1.47024	2.14131e-08
		1.07867	2.11592e-06	1.16545	1.87647e-06	1.27524	6.8597e-07	1.34374	3.77816e-07	1.47	2.14737e-08
		1.07862	2.12705e-06	1.16539	1.88301e-06	1.27509	6.87525e-07	1.34346	3.7937e-07	1.46975	2.1536e-08
		1.07857	2.13815e-06	1.16534	1.88951e-06	1.27494	6.8908e-07	1.34319	3.80923e-07	1.4695	2.16002e-08
		1.07853	2.14924e-06	1.16528	1.89597e-06	1.27479	6.90634e-07	1.34292	3.82475e-07	1.46925	2.16663e-08
		1.07848	2.1603e-06	1.16523	1.9024e-06	1.27464	6.92187e-07	1.34265	3.84027e-07	1.46899	2.17343e-08
		1.07843	2.17134e-06	1.16517	1.9088e-06	1.27449	6.9374e-07	1.34238	3.85578e-07	1.46874	2.18042e-08
		1.07838	2.18236e-06	1.16512	1.91515e-06	1.27434	6.95292e-07	1.34211	3.87128e-07	1.46848	2.18761e-08
		1.07833	2.19335e-06	1.16507	1.92148e-06	1.2742	6.96844e-07	1.34185	3.88677e-07	1.46821	2.19472e-08
		1.07829	2.20433e-06	1.16501	1.92776e-06	1.27405	6.98395e-07	1.34158	3.90225e-07	1.46795	2.20124e-08
		1.07824	2.21528e-06	1.16496	1.93402e-06	1.2739	6.99945e-07	1.34131	3.91773e-07	1.46768	2.20745e-08
		1.07819	2.22621e-06	1.1649	1.94024e-06	1.27375	7.01495e-07	1.34105	3.9332e-07	1.46741	2.21389e-08
		1.07815	2.23712e-06	1.16485	1.94642e-06	1.2736	7.03044e-07	1.34079	3.94866e-07	1.46714	2.22058e-08
		1.0781	2.24801e-06	1.1648	1.95257e-06	1.27346	7.04594e-07	1.34053	3.96411e-07	1.46687	2.22755e-08
		1.07806	2.25887e-06	1.16474	1.95869e-06	1.27331	7.06142e-07	1.34027	3.97956e-07	1.46659	2.23478e-08
		1.07801	2.26972e-06	1.16469	1.96478e-06	1.27316	7.0769e-07	1.34001	3.995e-07	1.46631	2.2423e-08
		1.07796	2.28054e-06	1.16464	1.97083e-06	1.27302	7.09238e-07	1.33975	4.01043e-07	1.46603	2.25012e-08
		1.07792	2.29135e-06	1.16459	1.97685e-06	1.27287	7.10786e-07	1.33949	4.02586e-07	1.46575	2.25823e-08
		1.07787	2.30213e-06	1.16453	1.98284e-06	1.27273	7.12333e-07	1.33923	4.04127e-07	1.46546	2.26666e-08
		1.07783	2.3129e-06	1.16448	1.98879e-06	1.27258	7.1388e-07	1.33898	4.05668e-07	1.46517	2.27541e-08
		1.07778	2.32364e-06	1.16443	1.99472e-06	1.27243	7.15426e-07	1.33872	4.07208e-07	1.46488	2.28449e-08
		1.07774	2.33437e-06	1.16438	2.00061e-06	1.27229	7.16972e-07	1.33847	4.08748e-07	1.46459	2.29392e-08
		1.0777	2.34507e-06	1.16433	2.00647e-06	1.27215	7.18518e-07	1.33821	4.10287e-07	1.46429	2.30369e-08
		1.07765	2.35576e-06	1.16428	2.0123e-06	1.272	7.20064e-07	1.33796	4.11825e-07	1.46399	2.31383e-08
		1.07761	2.36642e-06	1.16422	2.01811e-06	1.27186	7.2161e-07	1.33771	4.13363e-07	1.46369	2.32434e-08
		1.07756	2.37707e-06	1.16417	2.02388e-06	1.27171	7.23155e-07	1.33746	4.14899e-07	1.46339	2.33523e-08
		1.07752	2.38769e-06	1.16412	2.02962e-06	1.27157	7.247e-07	1.33721	4.16435e-07	1.46309	2.34651e-08
		1.07748	2.3983e-06	1.16407	2.03533e-06	1.27143	7.26245e-07	1.33696	4.17971e-07	1.46278	2.35819e-08
		1.07743	2.40889e-06	1.16402	2.04101e-06	1.27129	7.2779e-07	1.33672	4.19506e-07	1.46247	2.37027e-08
		1.07739	2.41946e-06	1.16397	2.04667e-06	1.27114	7.29335e-07	1.33647	4.2104e-07	1.46216	2.38276e-08
		1.07735	2.43001e-06	1.16392	2.0523e-06	1.271	7.30879e-07	1.33622	4.22573e-07	1.46184	2.3947e-08
		1.07731	2.44055e-06	1.16387	2.05789e-06	1.27086	7.32424e-07	1.33598	4.24106e-07	1.46153	2.4056e-08
		1.07726	2.45106e-06	1.16382	2.06346e-06	1.27072	7.33968e-07	1.33574	4.25638e-07	1.46121	2.41643e-08
		1.07722	2.46156e-06	1.16377	2.069e-06	1.27058	7.35512e-07	1.33549	4.2717e-07	1.46089	2.42776e-08
		1.07718	2.47204e-06	1.16372	2.07452e-06	1.27044	7.37056e-07	1.33525	4.28701e-07	1.46056	2.43959e-08
		1.07714	2.4825e-06	1.16367	2.08001e-06	1.2703	7.38601e-07	1.33501	4.30231e-07	1.46024	2.45195e-08
		1.0771	2.49294e-06	1.16362	2.08547e-06	1.27016	7.40145e-07	1.33477	4.31761e-07	1.45991	2.46486e-08
		1.07705	2.50337e-06	1.16357	2.0909e-06	1.27002	7.41689e-07	1.33453	4.3329e-07	1.45958	2.47834e-08
		1.07701	2.51377e-06	1.16352	2.0963e-06	1.26988	7.43233e-07	1.33429	4.34819e-07	1.45925	2.49241e-08
		1.07697	2.52417e-06	1.16347	2.10169e-06	1.26974	7.44777e-07	1.33405	4.36347e-07	1.45891	2.5071e-08
		1.07693	2.53454e-06	1.16342	2.10704e-06	1.2696	7.46321e-07	1.33382	4.37874e-07	1.45857	2.52243e-08
		1.07689	2.54489e-06	1.16337	2.11237e-06	1.26946	7.47865e-07	1.33358	4.39401e-07	1.45823	2.53843e-08
		1.07685	2.55523e-06	1.16332	2.11767e-06	1.26932	7.4941e-07	1.33334	4.40927e-07	1.45789	2.5551e-08
		1.07681	2.56556e-06	1.16327	2.12295e-06	1.26918	7.50954e-07	1.33311	4.42453e-07	1.45755	2.57249e-08
		1.07677	2.57586e-06	1.16322	2.1282e-06	1.26905	7.52498e-07	1.33288	4.43978e-07	1.45721	2.5906e-08
		1.07673	2.58615e-06	1.16318	2.13343e-06	1.26891	7.54043e-07	1.33264	4.45502e-07	1.45686	2.60948e-08
		1.07669	2.59642e-06	1.16313	2.13864e-06	1.26877	7.55587e-07	1.33241	4.47026e-07	1.45651	2.62913e-08
		1.07665	2.60668e-06	1.16308	2.14381e-06	1.26863	7.57132e-07	1.33218	4.4855e-07	1.45616	2.64958e-08
		1.07661	2.61692e-06	1.16303	2.14897e-06	1.2685	7.58677e-07	1.33195	4.50073e-07	1.45581	2.67057e-08
		1.07657	2.62714e-06	1.16298	2.1541e-06	1.26836	7.60222e-07	1.33172	4.51595e-07	1.45546	2.69029e-08
		1.07653	2.63735e-06	1.16293	2.15921e-06	1.26823	7.61767e-07	1.33149	4.53117e-07	1.4551	2.70873e-08
		1.07649	2.64754e-06	1.16289	2.16429e-06	1.26809	7.63312e-07	1.33126	4.54638e-07	1.45475	2.72774e-08
		1.07645	2.65772e-06	1.16284	2.16936e-06	1.26795	7.64857e-07	1.33103	4.56159e-07	1.45439	2.74768e-08
		1.07641	2.66788e-06	1.16279	2.17439e-06	1.26782	7.66403e-07	1.33081	4.57679e-07	1.45403	2.7686e-08
		1.07637	2.67803e-06	1.16274	2.17941e-06	1.26768	7.67948e-07	1.33058	4.59199e-07	1.45367	2.79053e-08
		1.07634	2.68816e-06	1.1627	2.1844e-06	1.26755	7.69494e-07	1.33036	4.60718e-07	1.4533	2.81353e-08
		1.0763	2.69827e-06	1.16265	2.18938e-06	1.26741	7.7104e-07	1.33013	4.62237e-07	1.45294	2.83764e-08
		1.07626	2.70837e-06	1.1626	2.19432e-06	1.26728	7.72587e-07	1.32991	4.63756e-07	1.45257	2.8629e-08
		1.07622	2.71845e-06	1.16255	2.19925e-06	1.26715	7.74133e-07	1.32969	4.65274e-07	1.4522	2.88937e-08
		1.07618	2.72852e-06	1.16251	2.20416e-06	1.26701	7.7568e-07	1.32946	4.66791e-07	1.45184	2.91709e-08
		1.07614	2.73858e-06	1.16246	2.20904e-06	1.26688	7.77227e-07	1.32924	4.68308e-07	1.45147	2.94612e-08
		1.07611	2.74862e-06	1.16241	2.2139e-06	1.26675	7.78774e-07	1.32902	4.69825e-07	1.4511	2.9765e-08
		1.07607	2.75864e-06	1.16237	2.21875e-06	1.26661	7.80321e-07	1.3288	4.71341e-07	1.45073	3.00829e-08
		1.07603	2.76866e-06	1.16232	2.22357e-06	1.26648	7.81869e-07	1.32858	4.72856e-07	1.45036	3.04153e-08
		1.07599	2.77865e-06	1.16227	2.22837e-06	1.26635	7.83417e-07	1.32836	4.74372e-07	1.44998	3.07588e-08
		1.07596	2.78863e-06	1.16223	2.23315e-06	1.26622	7.84965e-07	1.32814	4.75886e-07	1.44961	3.10854e-08
		1.07592	2.7986e-06	1.16218	2.23791e-06	1.26608	7.86513e-07	1.32793	4.77401e-07	1.44924	3.13939e-08
		1.07588	2.80856e-06	1.16213	2.24265e-06	1.26595	7.88062e-07	1.32771	4.78915e-07	1.44887	3.1713e-08
		1.07585	2.8185e-06	1.16209	2.24737e-06	1.26582	7.89611e-07	1.32749	4.80428e-07	1.44849	3.20489e-08
		1.07581	2.82842e-06	1.16204	2.25207e-06	1.26569	7.9116e-07	1.32728	4.81942e-07	1.44812	3.24023e-08
		1.07577	2.83834e-06	1.162	2.25675e-06	1.26556	7.9271e-07	1.32706	4.83454e-07	1.44774	3.27743e-08
		1.07574	2.84823e-06	1.16195	2.26141e-06	1.26543	7.9426e-07	1.32685	4.84967e-07	1.44737	3.31655e-08
		1.0757	2.85812e-06	1.1619	2.26605e-06	1.2653	7.9581e-07	1.32664	4.86479e-07	1.44699	3.35771e-08
		1.07566	2.86799e-06	1.16186	2.27067e-06	1.26517	7.97361e-07	1.32642	4.8799e-07	1.44661	3.401e-08
		1.07563	2.87785e-06	1.16181	2.27528e-06	1.26504	7.98911e-07	1.32621	4.89502e-07	1.44624	3.44651e-08
		1.07559	2.8877e-06	1.16177	2.27986e-06	1.26491	8.00463e-07	1.326	4.91013e-07	1.44587	3.49435e-08
		1.07556	2.89753e-06	1.16172	2.28443e-06	1.26478	8.02014e-07	1.32579	4.92523e-07	1.44549	3.54461e-08
		1.07552	2.90735e-06	1.16168	2.28898e-06	1.26465	8.03566e-07	1.32558	4.94033e-07	1.44512	3.5974e-08
		1.07549	2.91715e-06	1.16163	2.29351e-06	1.26452	8.05118e-07	1.32537	4.95543e-07	1.44475	3.65258e-08
		1.07545	2.92695e-06	1.16159	2.29802e-06	1.26439	8.06671e-07	1.32516	4.97053e-07	1.44438	3.70606e-08
		1.07541	2.93673e-06	1.16154	2.30252e-06	1.26426	8.08224e-07	1.32495	4.98562e-07	1.44401	3.75649e-08
		1.07538	2.9465e-06	1.1615	2.307e-06	1.26414	8.09777e-07	1.32475	5.00071e-07	1.44364	3.80812e-08
		1.07534	2.95625e-06	1.16145	2.31146e-06	1.26401	8.11331e-07	1.32454	5.01579e-07	1.44327	3.86262e-08
		1.07531	2.96599e-06	1.16141	2.3159e-06	1.26388	8.12885e-07	1.32433	5.03087e-07	1.4429	3.92014e-08
		1.07527	2.97572e-06	1.16136	2.32033e-06	1.26375	8.14439e-07	1.32413	5.04595e-07	1.44253	3.98085e-08
		1.07524	2.98544e-06	1.16132	2.32474e-06	1.26363	8.15994e-07	1.32392	5.06103e-07	1.44216	4.04492e-08
		1.0752	2.99515e-06	1.16127	2.32913e-06	1.2635	8.17549e-07	1.32372	5.0761e-07	1.4418	4.11253e-08
		1.07517	3.00484e-06	1.16123	2.3335e-06	1.26337	8.19105e-07	1.32351	5.09117e-07	1.44144	4.18386e-08
		1.07514	3.01452e-06	1.16118	2.33786e-06	1.26325	8.20661e-07	1.32331	5.10624e-07	1.44108	4.2591e-08
		1.0751	3.02419e-06	1.16114	2.34221e-06	1.26312	8.22217e-07	1.32311	5.1213e-07	1.44072	4.33844e-08
		1.07507	3.03385e-06	1.1611	2.34653e-06	1.263	8.23774e-07	1.32291	5.13637e-07	1.44036	4.42207e-08
		1.07503	3.04349e-06	1.16105	2.35084e-06	1.26287	8.25331e-07	1.32271	5.15142e-07	1.44001	4.50962e-08
		1.075	3.05313e-06	1.16101	2.35514e-06	1.26274	8.26889e-07	1.3225	5.16648e-07	1.43966	4.59413e-08
		1.07497	3.06275e-06	1.16096	2.35942e-06	1.26262	8.28447e-07	1.3223	5.18153e-07	1.43931	4.67381e-08
		1.07493	3.07236e-06	1.16092	2.36368e-06	1.26249	8.30005e-07	1.3221	5.19659e-07	1.43896	4.75584e-08
		1.0749	3.08196e-06	1.16088	2.36793e-06	1.26237	8.31564e-07	1.32191	5.21164e-07	1.43861	4.84261e-08
		1.07486	3.09155e-06	1.16083	2.37216e-06	1.26224	8.33123e-07	1.32171	5.22668e-07	1.43827	4.9344e-08
		1.07483	3.10112e-06	1.16079	2.37638e-06	1.26212	8.34683e-07	1.32151	5.24173e-07	1.43793	5.0315e-08
		1.0748	3.11069e-06	1.16075	2.38058e-06	1.262	8.36243e-07	1.32131	5.25677e-07	1.43759	5.13423e-08
		1.07476	3.12024e-06	1.1607	2.38477e-06	1.26187	8.37804e-07	1.32112	5.27181e-07	1.43725	5.2429e-08
		1.07473	3.12979e-06	1.16066	2.38895e-06	1.26175	8.39365e-07	1.32092	5.28685e-07	1.43692	5.35783e-08
		1.0747	3.13932e-06	1.16062	2.3931e-06	1.26163	8.40927e-07	1.32072	5.30188e-07	1.43659	5.47938e-08
		1.07467	3.14884e-06	1.16057	2.39725e-06	1.2615	8.42489e-07	1.32053	5.31691e-07	1.43626	5.60786e-08
		1.07463	3.15835e-06	1.16053	2.40138e-06	1.26138	8.44051e-07	1.32033	5.33195e-07	1.43594	5.7434e-08
		1.0746	3.16785e-06	1.16049	2.40549e-06	1.26126	8.45614e-07	1.32014	5.34698e-07	1.43562	5.87545e-08
		1.07457	3.17734e-06	1.16044	2.4096e-06	1.26114	8.47177e-07	1.31995	5.362e-07	1.43531	5.99773e-08
		1.07453	3.18681e-06	1.1604	2.41368e-06	1.26101	8.48741e-07	1.31975	5.37703e-07	1.43499	6.12091e-08
		1.0745	3.19628e-06	1.16036	2.41776e-06	1.26089	8.50305e-07	1.31956	5.39205e-07	1.43468	6.25133e-08
		1.07447	3.20574e-06	1.16031	2.42182e-06	1.26077	8.5187e-07	1.31937	5.40707e-07	1.43437	6.38944e-08
		1.07444	3.21518e-06	1.16027	2.42586e-06	1.26065	8.53435e-07	1.31918	5.4221e-07	1.43407	6.53571e-08
		1.07441	3.22462e-06	1.16023	2.4299e-06	1.26053	8.55001e-07	1.31899	5.43711e-07	1.43377	6.69063e-08
		1.07437	3.23404e-06	1.16019	2.43392e-06	1.26041	8.56567e-07	1.3188	5.45213e-07	1.43347	6.85472e-08
		1.07434	3.24346e-06	1.16014	2.43792e-06	1.26028	8.58134e-07	1.31861	5.46715e-07	1.43318	7.02851e-08
		1.07431	3.25286e-06	1.1601	2.44192e-06	1.26016	8.59701e-07	1.31842	5.48216e-07	1.43289	7.21256e-08
		1.07428	3.26225e-06	1.16006	2.4459e-06	1.26004	8.61268e-07	1.31823	5.49718e-07	1.4326	7.40741e-08
		1.07425	3.27164e-06	1.16002	2.44986e-06	1.25992	8.62837e-07	1.31804	5.51219e-07	1.43232	7.61181e-08
		1.07421	3.28101e-06	1.15997	2.45382e-06	1.2598	8.64405e-07	1.31785	5.5272e-07	1.43204	7.80345e-08
		1.07418	3.29038e-06	1.15993	2.45776e-06	1.25968	8.65974e-07	1.31767	5.54221e-07	1.43176	7.97572e-08
		1.07415	3.29973e-06	1.15989	2.46169e-06	1.25956	8.67544e-07	1.31748	5.55722e-07	1.43149	8.15085e-08
		1.07412	3.30908e-06	1.15985	2.46561e-06	1.25944	8.69114e-07	1.31729	5.57222e-07	1.43122	8.33612e-08
		1.07409	3.31841e-06	1.15981	2.46951e-06	1.25933	8.70684e-07	1.31711	5.58723e-07	1.43095	8.53217e-08
		1.07406	3.32773e-06	1.15976	2.4734e-06	1.25921	8.72255e-07	1.31692	5.60223e-07	1.43069	8.73968e-08
		1.07403	3.33705e-06	1.15972	2.47729e-06	1.25909	8.73827e-07	1.31674	5.61724e-07	1.43043	8.95938e-08
		1.074	3.34635e-06	1.15968	2.48115e-06	1.25897	8.75399e-07	1.31655	5.63224e-07	1.43017	9.19201e-08
		1.07396	3.35565e-06	1.15964	2.48501e-06	1.25885	8.76972e-07	1.31637	5.64724e-07	1.42992	9.43836e-08
		1.07393	3.36494e-06	1.1596	2.48886e-06	1.25873	8.78545e-07	1.31619	5.66224e-07	1.42967	9.69926e-08
		1.0739	3.37421e-06	1.15956	2.49269e-06	1.25862	8.80118e-07	1.316	5.67724e-07	1.42942	9.97555e-08
		1.07387	3.38348e-06	1.15951	2.49651e-06	1.2585	8.81692e-07	1.31582	5.69224e-07	1.42918	1.02626e-07
		1.07384	3.39274e-06	1.15947	2.50032e-06	1.25838	8.83267e-07	1.31564	5.70724e-07	1.42894	1.05161e-07
		1.07381	3.40199e-06	1.15943	2.50412e-06	1.25826	8.84842e-07	1.31546	5.72224e-07	1.4287	1.07279e-07
		1.07378	3.41123e-06	1.15939	2.50791e-06	1.25815	8.86418e-07	1.31528	5.73724e-07	1.42847	1.09414e-07
		1.07375	3.42046e-06	1.15935	2.51168e-06	1.25803	8.87994e-07	1.3151	5.75224e-07	1.42824	1.11668e-07
		1.07372	3.42968e-06	1.15931	2.51545e-06	1.25791	8.89571e-07	1.31492	5.76723e-07	1.428	1.1405e-07
		1.07369	3.43889e-06	1.15927	2.5192e-06	1.2578	8.91148e-07	1.31474	5.78223e-07	1.42778	1.16569e-07
		1.07366	3.44809e-06	1.15922	2.52295e-06	1.25768	8.92725e-07	1.31456	5.79723e-07	1.42755	1.19234e-07
		1.07363	3.45729e-06	1.15918	2.52668e-06	1.25756	8.94304e-07	1.31438	5.81222e-07	1.42732	1.22055e-07
		1.0736	3.46647e-06	1.15914	2.5304e-06	1.25745	8.95882e-07	1.3142	5.82722e-07	1.4271	1.25044e-07
		1.07357	3.47565e-06	1.1591	2.53411e-06	1.25733	8.97462e-07	1.31402	5.84221e-07	1.42688	1.28212e-07
		1.07354	3.48482e-06	1.15906	2.53781e-06	1.25722	8.99042e-07	1.31385	5.85721e-07	1.42667	1.31572e-07
		1.07351	3.49398e-06	1.15902	2.54151e-06	1.2571	9.00622e-07	1.31367	5.8722e-07	1.42645	1.35139e-07
		1.07348	3.50313e-06	1.15898	2.54519e-06	1.25699	9.02203e-07	1.31349	5.8872e-07	1.42624	1.3856e-07
		1.07345	3.51227e-06	1.15894	2.54886e-06	1.25687	9.03784e-07	1.31332	5.9022e-07	1.42604	1.40991e-07
		1.07342	3.5214e-06	1.1589	2.55252e-06	1.25676	9.05366e-07	1.31314	5.91719e-07	1.42583	1.42708e-07
		1.07339	3.53052e-06	1.15886	2.55617e-06	1.25664	9.06949e-07	1.31297	5.93219e-07	1.42562	1.44514e-07
		1.07336	3.53964e-06	1.15882	2.55981e-06	1.25653	9.08532e-07	1.31279	5.94718e-07	1.42541	1.46445e-07
		1.07333	3.54875e-06	1.15878	2.56344e-06	1.25642	9.10115e-07	1.31262	5.96218e-07	1.42521	1.48513e-07
		1.0733	3.55785e-06	1.15874	2.56706e-06	1.2563	9.11699e-07	1.31245	5.97717e-07	1.425	1.5073e-07
		1.07328	3.56694e-06	1.1587	2.57067e-06	1.25619	9.13284e-07	1.31227	5.99217e-07	1.42479	1.5311e-07
		1.07325	3.57602e-06	1.15866	2.57427e-06	1.25608	9.14869e-07	1.3121	6.00716e-07	1.42459	1.55668e-07
		1.07322	3.58509e-06	1.15862	2.57786e-06	1.25596	9.16455e-07	1.31193	6.02216e-07	1.42438	1.58422e-07
		1.07319	3.59416e-06	1.15858	2.58144e-06	1.25585	9.18041e-07	1.31176	6.03716e-07	1.42418	1.61391e-07
		1.07316	3.60321e-06	1.15854	2.58501e-06	1.25574	9.19627e-07	1.31159	6.05215e-07	1.42398	1.64598e-07
		1.07313	3.61226e-06	1.1585	2.58857e-06	1.25562	9.21215e-07	1.31141	6.06715e-07	1.42378	1.68069e-07
		1.0731	3.6213e-06	1.15846	2.59213e-06	1.25551	9.22803e-07	1.31124	6.08215e-07	1.42358	1.71832e-07
		1.07307	3.63033e-06	1.15842	2.59567e-06	1.2554	9.24391e-07	1.31107	6.09715e-07	1.42338	1.75922e-07
		1.07305	3.63936e-06	1.15838	2.59921e-06	1.25529	9.2598e-07	1.3109	6.11215e-07	1.42319	1.79783e-07
		1.07302	3.64837e-06	1.15834	2.60274e-06	1.25518	9.27569e-07	1.31073	6.12715e-07	1.423	1.82047e-07
		1.07299	3.65738e-06	1.1583	2.60625e-06	1.25506	9.29159e-07	1.31057	6.14215e-07	1.4228	1.83111e-07
		1.07296	3.66638e-06	1.15826	2.60976e-06	1.25495	9.3075e-07	1.3104	6.15715e-07	1.42261	1.84217e-07
		1.07293	3.67538e-06	1.15822	2.61326e-06	1.25484	9.32341e-07	1.31023	6.17215e-07	1.42241	1.85413e-07
		1.0729	3.68436e-06	1.15818	2.61675e-06	1.25473	9.33933e-07	1.31006	6.18716e-07	1.42221	1.86705e-07
		1.07288	3.69334e-06	1.15814	2.62024e-06	1.25462	9.35525e-07	1.30989	6.20216e-07	1.42201	1.88102e-07
		1.07285	3.70231e-06	1.1581	2.62371e-06	1.25451	9.37118e-07	1.30973	6.21716e-07	1.42182	1.89611e-07
		1.07282	3.71127e-06	1.15806	2.62717e-06	1.2544	9.38711e-07	1.30956	6.23217e-07	1.42162	1.91241e-07
		1.07279	3.72022e-06	1.15802	2.63063e-06	1.25429	9.40305e-07	1.3094	6.24718e-07	1.42141	1.93003e-07
		1.07276	3.72917e-06	1.15798	2.63408e-06	1.25418	9.41899e-07	1.30923	6.26219e-07	1.42121	1.94906e-07
		1.07274	3.7381e-06	1.15794	2.63752e-06	1.25407	9.43494e-07	1.30906	6.27719e-07	1.42101	1.96964e-07
		1.07271	3.74703e-06	1.1579	2.64095e-06	1.25396	9.4509e-07	1.3089	6.2922e-07	1.42081	1.9919e-07
		1.07268	3.75596e-06	1.15786	2.64438e-06	1.25385	9.46686e-07	1.30874	6.30722e-07	1.42061	2.01598e-07
		1.07265	3.76487e-06	1.15782	2.64779e-06	1.25374	9.48282e-07	1.30857	6.32223e-07	1.42041	2.04109e-07
		1.07263	3.77378e-06	1.15778	2.6512e-06	1.25363	9.49879e-07	1.30841	6.33724e-07	1.4202	2.05836e-07
		1.0726	3.78268e-06	1.15774	2.6546e-06	1.25352	9.51477e-07	1.30824	6.35226e-07	1.42	2.06585e-07
		1.07257	3.79157e-06	1.15771	2.65799e-06	1.25341	9.53075e-07	1.30808	6.36727e-07	1.41979	2.07171e-07
		1.07254	3.80046e-06	1.15767	2.66138e-06	1.2533	9.54674e-07	1.30792	6.38229e-07	1.41959	2.07795e-07
		1.07252	3.80933e-06	1.15763	2.66475e-06	1.2532	9.56273e-07	1.30776	6.39731e-07	1.41938	2.0846e-07
		1.07249	3.81821e-06	1.15759	2.66812e-06	1.25309	9.57873e-07	1.30759	6.41233e-07	1.41917	2.09168e-07
		1.07246	3.82707e-06	1.15755	2.67148e-06	1.25298	9.59474e-07	1.30743	6.42735e-07	1.41895	2.09921e-07
		1.07244	3.83592e-06	1.15751	2.67484e-06	1.25287	9.61075e-07	1.30727	6.44238e-07	1.41874	2.10723e-07
		1.07241	3.84477e-06	1.15747	2.67818e-06	1.25276	9.62676e-07	1.30711	6.4574e-07	1.41852	2.11576e-07
		1.07238	3.85361e-06	1.15743	2.68152e-06	1.25266	9.64278e-07	1.30695	6.47243e-07	1.4183	2.12483e-07
		1.07235	3.86245e-06	1.1574	2.68485e-06	1.25255	9.65881e-07	1.30679	6.48746e-07	1.41808	2.13448e-07
		1.07233	3.87127e-06	1.15736	2.68818e-06	1.25244	9.67484e-07	1.30663	6.50249e-07	1.41786	2.14466e-07
		1.0723	3.88009e-06	1.15732	2.69149e-06	1.25234	9.69088e-07	1.30647	6.51752e-07	1.41764	2.1519e-07
		1.07227	3.88891e-06	1.15728	2.6948e-06	1.25223	9.70692e-07	1.30631	6.53255e-07	1.41741	2.15444e-07
		1.07225	3.89771e-06	1.15724	2.69811e-06	1.25212	9.72297e-07	1.30616	6.54759e-07	1.41718	2.15563e-07
		1.07222	3.90651e-06	1.1572	2.7014e-06	1.25202	9.73902e-07	1.306	6.56263e-07	1.41695	2.15727e-07
		1.0722	3.9153e-06	1.15716	2.70469e-06	1.25191	9.75508e-07	1.30584	6.57766e-07	1.41672	2.15937e-07
		1.07217	3.92409e-06	1.15713	2.70797e-06	1.2518	9.77115e-07	1.30568	6.59271e-07	1.41648	2.16197e-07
		1.07214	3.93286e-06	1.15709	2.71124e-06	1.2517	9.78722e-07	1.30553	6.60775e-07	1.41624	2.16509e-07
		1.07212	3.94163e-06	1.15705	2.71451e-06	1.25159	9.80329e-07	1.30537	6.62279e-07	1.416	2.16877e-07
		1.07209	3.9504e-06	1.15701	2.71777e-06	1.25149	9.81937e-07	1.30521	6.63784e-07	1.41576	2.17305e-07
		1.07206	3.95915e-06	1.15697	2.72103e-06	1.25138	9.83546e-07	1.30506	6.65289e-07	1.41551	2.17796e-07
		1.07204	3.9679e-06	1.15694	2.72427e-06	1.25127	9.85155e-07	1.3049	6.66794e-07	1.41526	2.18355e-07
		1.07201	3.97665e-06	1.1569	2.72751e-06	1.25117	9.86765e-07	1.30475	6.68299e-07	1.41501	2.18987e-07
		1.07199	3.98538e-06	1.15686	2.73075e-06	1.25106	9.88376e-07	1.30459	6.69805e-07	1.41476	2.19695e-07
		1.07196	3.99411e-06	1.15682	2.73397e-06	1.25096	9.89986e-07	1.30444	6.71311e-07	1.4145	2.20487e-07
		1.07193	4.00284e-06	1.15678	2.73719e-06	1.25086	9.91598e-07	1.30428	6.72817e-07	1.41424	2.21368e-07
		1.07191	4.01155e-06	1.15675	2.74041e-06	1.25075	9.9321e-07	1.30413	6.74323e-07	1.41398	2.22344e-07
		1.07188	4.02026e-06	1.15671	2.74362e-06	1.25065	9.94823e-07	1.30398	6.75829e-07	1.41372	2.23422e-07
		1.07186	4.02896e-06	1.15667	2.74682e-06	1.25054	9.96436e-07	1.30382	6.77336e-07	1.41346	2.24611e-07
		1.07183	4.03766e-06	1.15663	2.75001e-06	1.25044	9.98049e-07	1.30367	6.78843e-07	1.41319	2.25766e-07
		1.0718	4.04635e-06	1.15659	2.7532e-06	1.25034	9.99663e-07	1.30352	6.8035e-07	1.41292	2.26549e-07
		1.07178	4.05503e-06	1.15656	2.75638e-06	1.25023	1.00128e-06	1.30337	6.81858e-07	1.41265	2.27035e-07
		1.07175	4.06371e-06	1.15652	2.75956e-06	1.25013	1.00289e-06	1.30321	6.83365e-07	1.41238	2.27493e-07
		1.07173	4.07237e-06	1.15648	2.76273e-06	1.25003	1.00451e-06	1.30306	6.84873e-07	1.4121	2.2793e-07
		1.0717	4.08104e-06	1.15644	2.76589e-06	1.24992	1.00613e-06	1.30291	6.86381e-07	1.41182	2.28341e-07
		1.07168	4.08969e-06	1.15641	2.76905e-06	1.24982	1.00774e-06	1.30276	6.8789e-07	1.41154	2.28726e-07
		1.07165	4.09834e-06	1.15637	2.7722e-06	1.24972	1.00936e-06	1.30261	6.89399e-07	1.41126	2.29082e-07
		1.07163	4.10699e-06	1.15633	2.77535e-06	1.24961	1.01098e-06	1.30246	6.90908e-07	1.41097	2.29406e-07
		1.0716	4.11562e-06	1.1563	2.77849e-06	1.24951	1.0126e-06	1.30231	6.92417e-07	1.41068	2.29695e-07
		1.07158	4.12425e-06	1.15626	2.78162e-06	1.24941	1.01422e-06	1.30216	6.93926e-07	1.41038	2.29946e-07
		1.07155	4.13288e-06	1.15622	2.78475e-06	1.24931	1.01584e-06	1.30201	6.95436e-07	1.41009	2.30157e-07
		1.07153	4.14149e-06	1.15618	2.78788e-06	1.24921	1.01746e-06	1.30186	6.96946e-07	1.40979	2.30324e-07
		1.0715	4.1501e-06	1.15615	2.79099e-06	1.2491	1.01908e-06	1.30171	6.98457e-07	1.40948	2.30444e-07
		1.07148	4.15871e-06	1.15611	2.7941e-06	1.249	1.0207e-06	1.30157	6.99967e-07	1.40917	2.30513e-07
		1.07145	4.16731e-06	1.15607	2.79721e-06	1.2489	1.02232e-06	1.30142	7.01478e-07	1.40886	2.30476e-07
		1.07143	4.1759e-06	1.15604	2.80031e-06	1.2488	1.02394e-06	1.30127	7.02989e-07	1.40855	2.30271e-07
		1.0714	4.18448e-06	1.156	2.8034e-06	1.2487	1.02557e-06	1.30112	7.04501e-07	1.40823	2.30025e-07
		1.07138	4.19306e-06	1.15596	2.80649e-06	1.2486	1.02719e-06	1.30098	7.06013e-07	1.4079	2.29878e-07
		1.07135	4.20164e-06	1.15592	2.80958e-06	1.2485	1.02881e-06	1.30083	7.07525e-07	1.40757	2.29839e-07
		1.07133	4.2102e-06	1.15589	2.81266e-06	1.2484	1.03044e-06	1.30068	7.09037e-07	1.40724	2.29916e-07
		1.0713	4.21876e-06	1.15585	2.81573e-06	1.2483	1.03206e-06	1.30054	7.1055e-07	1.4069	2.30117e-07
		1.07128	4.22732e-06	1.15581	2.8188e-06	1.2482	1.03369e-06	1.30039	7.12063e-07	1.40656	2.30452e-07
		1.07125	4.23587e-06	1.15578	2.82186e-06	1.2481	1.03531e-06	1.30025	7.13576e-07	1.40622	2.30931e-07
		1.07123	4.24441e-06	1.15574	2.82492e-06	1.248	1.03694e-06	1.3001	7.1509e-07	1.40587	2.31565e-07
		1.07121	4.25294e-06	1.1557	2.82797e-06	1.2479	1.03857e-06	1.29996	7.16604e-07	1.40552	2.32368e-07
		1.07118	4.26147e-06	1.15567	2.83101e-06	1.2478	1.0402e-06	1.29981	7.18118e-07	1.40517	2.33353e-07
		1.07116	4.27e-06	1.15563	2.83406e-06	1.2477	1.04182e-06	1.29967	7.19633e-07	1.40481	2.34538e-07
		1.07113	4.27851e-06	1.15559	2.83709e-06	1.2476	1.04345e-06	1.29952	7.21148e-07	1.40445	2.35941e-07
		1.07111	4.28702e-06	1.15556	2.84012e-06	1.2475	1.04508e-06	1.29938	7.22663e-07	1.40409	2.37582e-07
		1.07108	4.29553e-06	1.15552	2.84315e-06	1.2474	1.04671e-06	1.29924	7.24179e-07	1.40373	2.39485e-07
		1.07106	4.30403e-06	1.15548	2.84617e-06	1.2473	1.04834e-06	1.29909	7.25695e-07	1.40337	2.41679e-07
		1.07104	4.31252e-06	1.15545	2.84919e-06	1.2472	1.04997e-06	1.29895	7.27211e-07	1.403	2.44193e-07
		1.07101	4.32101e-06	1.15541	2.8522e-06	1.2471	1.05161e-06	1.29881	7.28728e-07	1.40264	2.46907e-07
		1.07099	4.32949e-06	1.15538	2.85521e-06	1.247	1.05324e-06	1.29867	7.30245e-07	1.40227	2.48883e-07
		1.07096	4.33796e-06	1.15534	2.85821e-06	1.24691	1.05487e-06	1.29853	7.31762e-07	1.40191	2.49843e-07
		1.07094	4.34643e-06	1.1553	2.8612e-06	1.24681	1.0565e-06	1.29838	7.3328e-07	1.40153	2.50423e-07
		1.07092	4.3549e-06	1.15527	2.8642e-06	1.24671	1.05814e-06	1.29824	7.34798e-07	1.40116	2.50711e-07
		1.07089	4.36335e-06	1.15523	2.86718e-06	1.24661	1.05977e-06	1.2981	7.36317e-07	1.40078	2.50685e-07
		1.07087	4.3718e-06	1.15519	2.87017e-06	1.24651	1.06141e-06	1.29796	7.37835e-07	1.40039	2.50321e-07
		1.07085	4.38025e-06	1.15516	2.87314e-06	1.24642	1.06304e-06	1.29782	7.39355e-07	1.4	2.49597e-07
		1.07082	4.38869e-06	1.15512	2.87612e-06	1.24632	1.06468e-06	1.29768	7.40874e-07	1.39961	2.48493e-07
		1.0708	4.39712e-06	1.15509	2.87909e-06	1.24622	1.06631e-06	1.29754	7.42394e-07	1.3992	2.47122e-07
		1.07077	4.40555e-06	1.15505	2.88205e-06	1.24612	1.06795e-06	1.2974	7.43914e-07	1.39879	2.46471e-07
		1.07075	4.41397e-06	1.15501	2.88501e-06	1.24603	1.06959e-06	1.29726	7.45435e-07	1.39838	2.46828e-07
		1.07073	4.42239e-06	1.15498	2.88796e-06	1.24593	1.07123e-06	1.29712	7.46956e-07	1.39796	2.47502e-07
		1.0707	4.4308e-06	1.15494	2.89091e-06	1.24583	1.07286e-06	1.29699	7.48478e-07	1.39753	2.48353e-07
		1.07068	4.4392e-06	1.15491	2.89386e-06	1.24574	1.0745e-06	1.29685	7.49999e-07	1.39711	2.49399e-07
		1.07066	4.4476e-06	1.15487	2.8968e-06	1.24564	1.07614e-06	1.29671	7.51522e-07	1.39668	2.50656e-07
		1.07063	4.45599e-06	1.15484	2.89974e-06	1.24555	1.07778e-06	1.29657	7.53044e-07	1.39624	2.52147e-07
		1.07061	4.46438e-06	1.1548	2.90267e-06	1.24545	1.07942e-06	1.29643	7.54567e-07	1.39581	2.53867e-07
		1.07059	4.47276e-06	1.15476	2.9056e-06	1.24535	1.08106e-06	1.2963	7.56091e-07	1.39537	2.55392e-07
		1.07056	4.48113e-06	1.15473	2.90852e-06	1.24526	1.08271e-06	1.29616	7.57614e-07	1.39493	2.56476e-07
		1.07054	4.4895e-06	1.15469	2.91144e-06	1.24516	1.08435e-06	1.29602	7.59138e-07	1.39448	2.57402e-07
		1.07052	4.49787e-06	1.15466	2.91436e-06	1.24507	1.08599e-06	1.29589	7.60663e-07	1.39403	2.58282e-07
		1.0705	4.50622e-06	1.15462	2.91727e-06	1.24497	1.08763e-06	1.29575	7.62188e-07	1.39358	2.59109e-07
		1.07047	4.51458e-06	1.15459	2.92018e-06	1.24488	1.08928e-06	1.29562	7.63713e-07	1.39312	2.59876e-07
		1.07045	4.52292e-06	1.15455	2.92308e-06	1.24478	1.09092e-06	1.29548	7.65239e-07	1.39266	2.60575e-07
		1.07043	4.53126e-06	1.15452	2.92598e-06	1.24469	1.09257e-06	1.29535	7.66766e-07	1.3922	2.61197e-07
		1.0704	4.5396e-06	1.15448	2.92888e-06	1.24459	1.09421e-06	1.29521	7.68292e-07	1.39173	2.61734e-07
		1.07038	4.54793e-06	1.15444	2.93177e-06	1.2445	1.09586e-06	1.29508	7.69819e-07	1.39125	2.62175e-07
		1.07036	4.55625e-06	1.15441	2.93465e-06	1.2444	1.0975e-06	1.29494	7.71347e-07	1.39077	2.62511e-07
		1.07034	4.56457e-06	1.15437	2.93754e-06	1.24431	1.09915e-06	1.29481	7.72875e-07	1.39028	2.62732e-07
		1.07031	4.57288e-06	1.15434	2.94042e-06	1.24421	1.1008e-06	1.29467	7.74403e-07	1.38979	2.62885e-07
		1.07029	4.58119e-06	1.1543	2.94329e-06	1.24412	1.10244e-06	1.29454	7.75932e-07	1.38929	2.63153e-07
		1.07027	4.58949e-06	1.15427	2.94616e-06	1.24403	1.10409e-06	1.29441	7.77461e-07	1.38879	2.63695e-07
		1.07025	4.59778e-06	1.15423	2.94903e-06	1.24393	1.10574e-06	1.29427	7.78991e-07	1.38828	2.64553e-07
		1.07022	4.60607e-06	1.1542	2.95189e-06	1.24384	1.10739e-06	1.29414	7.80521e-07	1.38777	2.65759e-07
		1.0702	4.61436e-06	1.15416	2.95475e-06	1.24374	1.10904e-06	1.29401	7.82051e-07	1.38725	2.67352e-07
		1.07018	4.62264e-06	1.15413	2.95761e-06	1.24365	1.11069e-06	1.29388	7.83582e-07	1.38674	2.69377e-07
		1.07016	4.63091e-06	1.15409	2.96046e-06	1.24356	1.11234e-06	1.29374	7.85114e-07	1.38622	2.71862e-07
		1.07013	4.63918e-06	1.15406	2.96331e-06	1.24347	1.11399e-06	1.29361	7.86646e-07	1.38569	2.7419e-07
		1.07011	4.64744e-06	1.15402	2.96615e-06	1.24337	1.11564e-06	1.29348	7.88178e-07	1.38517	2.75787e-07
		1.07009	4.6557e-06	1.15399	2.96899e-06	1.24328	1.1173e-06	1.29335	7.89711e-07	1.38464	2.76903e-07
		1.07007	4.66395e-06	1.15395	2.97183e-06	1.24319	1.11895e-06	1.29322	7.91244e-07	1.38411	2.7771e-07
		1.07004	4.67219e-06	1.15392	2.97466e-06	1.24309	1.1206e-06	1.29309	7.92777e-07	1.38357	2.78172e-07
		1.07002	4.68043e-06	1.15388	2.97749e-06	1.243	1.12226e-06	1.29296	7.94312e-07	1.38303	2.78251e-07
		1.07	4.68867e-06	1.15385	2.98032e-06	1.24291	1.12391e-06	1.29283	7.95846e-07	1.38247	2.77911e-07
		1.06998	4.6969e-06	1.15381	2.98314e-06	1.24282	1.12557e-06	1.2927	7.97381e-07	1.38192	2.7712e-07
		1.06996	4.70512e-06	1.15378	2.98596e-06	1.24273	1.12722e-06	1.29257	7.98917e-07	1.38135	2.76256e-07
		1.06993	4.71334e-06	1.15375	2.98877e-06	1.24263	1.12888e-06	1.29244	8.00453e-07	1.38077	2.759e-07
		1.06991	4.72155e-06	1.15371	2.99159e-06	1.24254	1.13053e-06	1.29231	8.01989e-07	1.38019	2.76279e-07
		1.06989	4.72976e-06	1.15368	2.99439e-06	1.24245	1.13219e-06	1.29218	8.03526e-07	1.3796	2.7747e-07
		1.06987	4.73796e-06	1.15364	2.9972e-06	1.24236	1.13385e-06	1.29205	8.05064e-07	1.379	2.79573e-07
		1.06985	4.74616e-06	1.15361	3e-06	1.24227	1.13551e-06	1.29192	8.06601e-07	1.37841	2.82715e-07
		1.06982	4.75435e-06	1.15357	3.0028e-06	1.24218	1.13716e-06	1.29179	8.0814e-07	1.37782	2.87059e-07
		1.0698	4.76253e-06	1.15354	3.00559e-06	1.24209	1.13882e-06	1.29166	8.09679e-07	1.37722	2.92645e-07
		1.06978	4.77071e-06	1.1535	3.00838e-06	1.24199	1.14048e-06	1.29154	8.11218e-07	1.37664	2.97285e-07
		1.06976	4.77889e-06	1.15347	3.01117e-06	1.2419	1.14214e-06	1.29141	8.12758e-07	1.37605	2.99205e-07
		1.06974	4.78706e-06	1.15343	3.01396e-06	1.24181	1.1438e-06	1.29128	8.14298e-07	1.37546	2.99195e-07
		1.06972	4.79522e-06	1.1534	3.01674e-06	1.24172	1.14546e-06	1.29115	8.15839e-07	1.37486	2.97556e-07
		1.06969	4.80338e-06	1.15337	3.01951e-06	1.24163	1.14712e-06	1.29103	8.1738e-07	1.37424	2.94445e-07
		1.06967	4.81153e-06	1.15333	3.02229e-06	1.24154	1.14878e-06	1.2909	8.18922e-07	1.37361	2.92498e-07
		1.06965	4.81968e-06	1.1533	3.02506e-06	1.24145	1.15045e-06	1.29077	8.20464e-07	1.37297	2.93106e-07
		1.06963	4.82782e-06	1.15326	3.02783e-06	1.24136	1.15211e-06	1.29065	8.22007e-07	1.37233	2.94934e-07
		1.06961	4.83596e-06	1.15323	3.03059e-06	1.24127	1.15377e-06	1.29052	8.2355e-07	1.37169	2.97636e-07
		1.06959	4.84409e-06	1.15319	3.03336e-06	1.24118	1.15544e-06	1.2904	8.25094e-07	1.37104	3.01036e-07
		1.06957	4.85222e-06	1.15316	3.03611e-06	1.24109	1.1571e-06	1.29027	8.26638e-07	1.37039	3.04064e-07
		1.06954	4.86034e-06	1.15313	3.03887e-06	1.241	1.15876e-06	1.29015	8.28183e-07	1.36974	3.06204e-07
		1.06952	4.86846e-06	1.15309	3.04162e-06	1.24091	1.16043e-06	1.29002	8.29729e-07	1.36909	3.07776e-07
		1.0695	4.87657e-06	1.15306	3.04437e-06	1.24082	1.1621e-06	1.2899	8.31274e-07	1.36843	3.08727e-07
		1.06948	4.88467e-06	1.15302	3.04712e-06	1.24074	1.16376e-06	1.28977	8.32821e-07	1.36777	3.08976e-07
		1.06946	4.89277e-06	1.15299	3.04986e-06	1.24065	1.16543e-06	1.28965	8.34368e-07	1.36709	3.08443e-07
		1.06944	4.90087e-06	1.15296	3.0526e-06	1.24056	1.16709e-06	1.28952	8.35915e-07	1.36641	3.07283e-07
		1.06942	4.90896e-06	1.15292	3.05534e-06	1.24047	1.16876e-06	1.2894	8.37463e-07	1.36571	3.0672e-07
		1.0694	4.91704e-06	1.15289	3.05807e-06	1.24038	1.17043e-06	1.28928	8.39011e-07	1.36501	3.07742e-07
		1.06937	4.92512e-06	1.15285	3.0608e-06	1.24029	1.1721e-06	1.28915	8.4056e-07	1.3643	3.10398e-07
		1.06935	4.93319e-06	1.15282	3.06353e-06	1.2402	1.17377e-06	1.28903	8.4211e-07	1.36359	3.14911e-07
		1.06933	4.94126e-06	1.15279	3.06625e-06	1.24012	1.17544e-06	1.28891	8.4366e-07	1.36289	3.20047e-07
		1.06931	4.94932e-06	1.15275	3.06898e-06	1.24003	1.17711e-06	1.28878	8.4521e-07	1.36218	3.23343e-07
		1.06929	4.95738e-06	1.15272	3.07169e-06	1.23994	1.17878e-06	1.28866	8.46761e-07	1.36148	3.24497e-07
		1.06927	4.96543e-06	1.15269	3.07441e-06	1.23985	1.18045e-06	1.28854	8.48313e-07	1.36076	3.24188e-07
		1.06925	4.97348e-06	1.15265	3.07712e-06	1.23976	1.18212e-06	1.28842	8.49865e-07	1.36003	3.22443e-07
		1.06923	4.98152e-06	1.15262	3.07983e-06	1.23968	1.18379e-06	1.2883	8.51418e-07	1.35929	3.20614e-07
		1.06921	4.98956e-06	1.15258	3.08254e-06	1.23959	1.18546e-06	1.28817	8.52971e-07	1.35854	3.20351e-07
		1.06919	4.99759e-06	1.15255	3.08525e-06	1.2395	1.18713e-06	1.28805	8.54525e-07	1.35778	3.22198e-07
		1.06917	5.00562e-06	1.15252	3.08795e-06	1.23941	1.18881e-06	1.28793	8.56079e-07	1.35702	3.2646e-07
		1.06915	5.01364e-06	1.15248	3.09065e-06	1.23933	1.19048e-06	1.28781	8.57634e-07	1.35626	3.33566e-07
		1.06912	5.02165e-06	1.15245	3.09334e-06	1.23924	1.19215e-06	1.28769	8.59189e-07	1.35551	3.41031e-07
		1.0691	5.02966e-06	1.15242	3.09604e-06	1.23915	1.19383e-06	1.28757	8.60745e-07	1.35476	3.44608e-07
		1.06908	5.03767e-06	1.15238	3.09873e-06	1.23907	1.1955e-06	1.28745	8.62302e-07	1.35401	3.43533e-07
		1.06906	5.04567e-06	1.15235	3.10142e-06	1.23898	1.19718e-06	1.28733	8.63859e-07	1.35324	3.39088e-07
		1.06904	5.05366e-06	1.15232	3.1041e-06	1.23889	1.19886e-06	1.28721	8.65416e-07	1.35245	3.36237e-07
		1.06902	5.06165e-06	1.15228	3.10678e-06	1.23881	1.20053e-06	1.28709	8.66975e-07	1.35165	3.37882e-07
		1.069	5.06964e-06	1.15225	3.10946e-06	1.23872	1.20221e-06	1.28697	8.68533e-07	1.35085	3.42545e-07
		1.06898	5.07762e-06	1.15222	3.11214e-06	1.23864	1.20389e-06	1.28685	8.70093e-07	1.35005	3.48847e-07
		1.06896	5.08559e-06	1.15218	3.11482e-06	1.23855	1.20556e-06	1.28673	8.71652e-07	1.34926	3.53949e-07
		1.06894	5.09356e-06	1.15215	3.11749e-06	1.23846	1.20724e-06	1.28661	8.73213e-07	1.34847	3.56312e-07
		1.06892	5.10153e-06	1.15212	3.12016e-06	1.23838	1.20892e-06	1.28649	8.74774e-07	1.34767	3.55904e-07
		1.0689	5.10948e-06	1.15208	3.12283e-06	1.23829	1.2106e-06	1.28638	8.76335e-07	1.34685	3.52571e-07
		1.06888	5.11744e-06	1.15205	3.12549e-06	1.23821	1.21228e-06	1.28626	8.77897e-07	1.34601	3.49453e-07
		1.06886	5.12539e-06	1.15202	3.12815e-06	1.23812	1.21396e-06	1.28614	8.7946e-07	1.34516	3.50588e-07
		1.06884	5.13333e-06	1.15198	3.13081e-06	1.23804	1.21564e-06	1.28602	8.81023e-07	1.34431	3.57066e-07
		1.06882	5.14127e-06	1.15195	3.13347e-06	1.23795	1.21732e-06	1.28591	8.82587e-07	1.34347	3.6614e-07
		1.0688	5.1492e-06	1.15192	3.13612e-06	1.23787	1.219e-06	1.28579	8.84152e-07	1.34264	3.7151e-07
		1.06878	5.15713e-06	1.15189	3.13877e-06	1.23778	1.22068e-06	1.28567	8.85717e-07	1.3418	3.71178e-07
		1.06876	5.16505e-06	1.15185	3.14142e-06	1.2377	1.22236e-06	1.28555	8.87282e-07	1.34095	3.67511e-07
		1.06874	5.17297e-06	1.15182	3.14407e-06	1.23761	1.22404e-06	1.28544	8.88848e-07	1.34008	3.64819e-07
		1.06872	5.18088e-06	1.15179	3.14671e-06	1.23753	1.22573e-06	1.28532	8.90415e-07	1.33919	3.66724e-07
		1.0687	5.18879e-06	1.15175	3.14936e-06	1.23744	1.22741e-06	1.2852	8.91983e-07	1.3383	3.73995e-07
		1.06868	5.19669e-06	1.15172	3.15199e-06	1.23736	1.22909e-06	1.28509	8.9355e-07	1.33743	3.85087e-07
		1.06866	5.20459e-06	1.15169	3.15463e-06	1.23727	1.23078e-06	1.28497	8.95119e-07	1.33657	3.92051e-07
		1.06864	5.21248e-06	1.15165	3.15727e-06	1.23719	1.23246e-06	1.28486	8.96688e-07	1.33571	3.89649e-07
		1.06862	5.22037e-06	1.15162	3.1599e-06	1.23711	1.23415e-06	1.28474	8.98258e-07	1.33482	3.83292e-07
		1.0686	5.22825e-06	1.15159	3.16253e-06	1.23702	1.23583e-06	1.28463	8.99828e-07	1.3339	3.82155e-07
		1.06858	5.23613e-06	1.15156	3.16516e-06	1.23694	1.23752e-06	1.28451	9.01399e-07	1.33299	3.89166e-07
		1.06856	5.244e-06	1.15152	3.16778e-06	1.23685	1.23921e-06	1.2844	9.0297e-07	1.33208	3.9948e-07
		1.06854	5.25187e-06	1.15149	3.1704e-06	1.23677	1.24089e-06	1.28428	9.04542e-07	1.33119	4.06243e-07
		1.06852	5.25973e-06	1.15146	3.17302e-06	1.23669	1.24258e-06	1.28417	9.06115e-07	1.3303	4.05532e-07
		1.0685	5.26759e-06	1.15143	3.17564e-06	1.2366	1.24427e-06	1.28405	9.07688e-07	1.32938	3.97771e-07
		1.06848	5.27544e-06	1.15139	3.17826e-06	1.23652	1.24596e-06	1.28394	9.09262e-07	1.32843	3.90644e-07
		1.06846	5.28328e-06	1.15136	3.18087e-06	1.23644	1.24764e-06	1.28383	9.10837e-07	1.32745	3.94569e-07
		1.06844	5.29113e-06	1.15133	3.18348e-06	1.23635	1.24933e-06	1.28371	9.12412e-07	1.3265	4.1432e-07
		1.06842	5.29896e-06	1.1513	3.18609e-06	1.23627	1.25102e-06	1.2836	9.13988e-07	1.32559	4.35619e-07
		1.0684	5.30679e-06	1.15126	3.1887e-06	1.23619	1.25271e-06	1.28349	9.15564e-07	1.3247	4.34481e-07
		1.06838	5.31462e-06	1.15123	3.1913e-06	1.23611	1.2544e-06	1.28337	9.17141e-07	1.32377	4.16988e-07
		1.06836	5.32244e-06	1.1512	3.19391e-06	1.23602	1.25609e-06	1.28326	9.18718e-07	1.32278	4.11776e-07
		1.06834	5.33026e-06	1.15117	3.19651e-06	1.23594	1.25778e-06	1.28315	9.20296e-07	1.3218	4.26448e-07
		1.06832	5.33807e-06	1.15113	3.1991e-06	1.23586	1.25947e-06	1.28303	9.21875e-07	1.32086	4.40303e-07
		1.06831	5.34588e-06	1.1511	3.2017e-06	1.23578	1.26117e-06	1.28292	9.23455e-07	1.31992	4.40054e-07
		1.06829	5.35368e-06	1.15107	3.20429e-06	1.23569	1.26286e-06	1.28281	9.25035e-07	1.31895	4.3217e-07
		1.06827	5.36147e-06	1.15104	3.20689e-06	1.23561	1.26455e-06	1.2827	9.26615e-07	1.31795	4.30285e-07
		1.06825	5.36926e-06	1.151	3.20948e-06	1.23553	1.26624e-06	1.28259	9.28197e-07	1.31695	4.43818e-07
		1.06823	5.37705e-06	1.15097	3.21206e-06	1.23545	1.26794e-06	1.28247	9.29778e-07	1.31598	4.65941e-07
		1.06821	5.38483e-06	1.15094	3.21465e-06	1.23537	1.26963e-06	1.28236	9.31361e-07	1.31505	4.72968e-07
		1.06819	5.39261e-06	1.15091	3.21723e-06	1.23529	1.27133e-06	1.28225	9.32944e-07	1.3141	4.54424e-07
		1.06817	5.40038e-06	1.15088	3.21981e-06	1.2352	1.27302e-06	1.28214	9.34528e-07	1.31306	4.43225e-07
		1.06815	5.40814e-06	1.15084	3.22239e-06	1.23512	1.27471e-06	1.28203	9.36112e-07	1.31203	4.62006e-07
		1.06813	5.4159e-06	1.15081	3.22497e-06	1.23504	1.27641e-06	1.28192	9.37697e-07	1.31106	4.83908e-07
		1.06811	5.42366e-06	1.15078	3.22754e-06	1.23496	1.27811e-06	1.28181	9.39283e-07	1.31009	4.79762e-07
		1.06809	5.43141e-06	1.15075	3.23012e-06	1.23488	1.2798e-06	1.2817	9.40869e-07	1.30908	4.70172e-07
		1.06807	5.43916e-06	1.15071	3.23269e-06	1.2348	1.2815e-06	1.28159	9.42456e-07	1.30805	4.79023e-07
		1.06806	5.4469e-06	1.15068	3.23525e-06	1.23472	1.2832e-06	1.28148	9.44044e-07	1.30705	5.01203e-07
		1.06804	5.45463e-06	1.15065	3.23782e-06	1.23464	1.28489e-06	1.28137	9.45632e-07	1.30608	5.09482e-07
		1.06802	5.46236e-06	1.15062	3.24039e-06	1.23456	1.28659e-06	1.28126	9.47221e-07	1.30509	4.92136e-07
		1.068	5.47009e-06	1.15059	3.24295e-06	1.23448	1.28829e-06	1.28115	9.4881e-07	1.30403	4.84394e-07
		1.06798	5.47781e-06	1.15055	3.24551e-06	1.2344	1.28999e-06	1.28104	9.504e-07	1.30298	5.1134e-07
		1.06796	5.48553e-06	1.15052	3.24807e-06	1.23432	1.29169e-06	1.28093	9.51991e-07	1.30201	5.35206e-07
		1.06794	5.49324e-06	1.15049	3.25063e-06	1.23424	1.29339e-06	1.28082	9.53583e-07	1.30102	5.20741e-07
		1.06792	5.50094e-06	1.15046	3.25318e-06	1.23416	1.29509e-06	1.28072	9.55175e-07	1.29997	5.13598e-07
		1.0679	5.50864e-06	1.15043	3.25573e-06	1.23408	1.29679e-06	1.28061	9.56767e-07	1.29893	5.3736e-07
		1.06789	5.51634e-06	1.1504	3.25828e-06	1.234	1.29849e-06	1.2805	9.58361e-07	1.29795	5.53748e-07
		1.06787	5.52403e-06	1.15036	3.26083e-06	1.23392	1.30019e-06	1.28039	9.59955e-07	1.29695	5.3854e-07
		1.06785	5.53172e-06	1.15033	3.26338e-06	1.23384	1.30189e-06	1.28028	9.61549e-07	1.29588	5.33381e-07
		1.06783	5.5394e-06	1.1503	3.26593e-06	1.23376	1.30359e-06	1.28018	9.63145e-07	1.29483	5.65728e-07
		1.06781	5.54707e-06	1.15027	3.26847e-06	1.23368	1.30529e-06	1.28007	9.64741e-07	1.29386	5.86041e-07
		1.06779	5.55475e-06	1.15024	3.27101e-06	1.2336	1.30699e-06	1.27996	9.66337e-07	1.29286	5.63663e-07
		1.06777	5.56241e-06	1.15021	3.27355e-06	1.23352	1.3087e-06	1.27985	9.67935e-07	1.29179	5.66332e-07
		1.06775	5.57007e-06	1.15017	3.27609e-06	1.23344	1.3104e-06	1.27975	9.69533e-07	1.29077	5.99545e-07
		1.06774	5.57773e-06	1.15014	3.27863e-06	1.23336	1.3121e-06	1.27964	9.71131e-07	1.28979	5.98545e-07
		1.06772	5.58538e-06	1.15011	3.28116e-06	1.23328	1.31381e-06	1.27953	9.7273e-07	1.28875	5.84844e-07
		1.0677	5.59303e-06	1.15008	3.28369e-06	1.2332	1.31551e-06	1.27943	9.7433e-07	1.28769	6.12986e-07
		1.06768	5.60067e-06	1.15005	3.28622e-06	1.23312	1.31722e-06	1.27932	9.75931e-07	1.28672	6.39973e-07
		1.06766	5.6083e-06	1.15002	3.28875e-06	1.23305	1.31892e-06	1.27921	9.77532e-07	1.28573	6.16602e-07
		1.06764	5.61593e-06	1.14998	3.29128e-06	1.23297	1.32063e-06	1.27911	9.79134e-07	1.28466	6.20762e-07
		1.06763	5.62356e-06	1.14995	3.2938e-06	1.23289	1.32233e-06	1.279	9.80737e-07	1.28365	6.61398e-07
		1.06761	5.63118e-06	1.14992	3.29633e-06	1.23281	1.32404e-06	1.2789	9.8234e-07	1.28268	6.53967e-07
		1.06759	5.6388e-06	1.14989	3.29885e-06	1.23273	1.32575e-06	1.27879	9.83944e-07	1.28163	6.47361e-07
		1.06757	5.64641e-06	1.14986	3.30137e-06	1.23265	1.32745e-06	1.27869	9.85549e-07	1.28062	6.8763e-07
		1.06755	5.65402e-06	1.14983	3.30389e-06	1.23258	1.32916e-06	1.27858	9.87154e-07	1.27966	6.89221e-07
		1.06753	5.66162e-06	1.1498	3.3064e-06	1.2325	1.33087e-06	1.27848	9.8876e-07	1.27863	6.71297e-07
		1.06752	5.66922e-06	1.14976	3.30892e-06	1.23242	1.33258e-06	1.27837	9.90367e-07	1.2776	7.12942e-07
		1.0675	5.67681e-06	1.14973	3.31143e-06	1.23234	1.33428e-06	1.27827	9.91974e-07	1.27666	7.27071e-07
		1.06748	5.68439e-06	1.1497	3.31394e-06	1.23227	1.33599e-06	1.27816	9.93582e-07	1.27564	7.07335e-07
		1.06746	5.69198e-06	1.14967	3.31645e-06	1.23219	1.3377e-06	1.27806	9.95191e-07	1.27462	7.46734e-07
		1.06744	5.69955e-06	1.14964	3.31896e-06	1.23211	1.33941e-06	1.27796	9.968e-07	1.27369	7.56585e-07
		1.06742	5.70712e-06	1.14961	3.32147e-06	1.23203	1.34112e-06	1.27785	9.9841e-07	1.27268	7.40361e-07
		1.06741	5.71469e-06	1.14958	3.32397e-06	1.23196	1.34283e-06	1.27775	1.00002e-06	1.27168	7.88282e-07
		1.06739	5.72225e-06	1.14955	3.32647e-06	1.23188	1.34454e-06	1.27764	1.00163e-06	1.27076	7.91224e-07
		1.06737	5.72981e-06	1.14951	3.32897e-06	1.2318	1.34625e-06	1.27754	1.00324e-06	1.26974	7.8106e-07
		1.06735	5.73736e-06	1.14948	3.33147e-06	1.23172	1.34796e-06	1.27744	1.00486e-06	1.26878	8.30006e-07
		1.06733	5.74491e-06	1.14945	3.33397e-06	1.23165	1.34968e-06	1.27733	1.00647e-06	1.26785	8.18211e-07
		1.06732	5.75245e-06	1.14942	3.33647e-06	1.23157	1.35139e-06	1.27723	1.00808e-06	1.26684	8.31736e-07
		1.0673	5.75999e-06	1.14939	3.33896e-06	1.23149	1.3531e-06	1.27713	1.0097e-06	1.26592	8.73758e-07
		1.06728	5.76752e-06	1.14936	3.34146e-06	1.23142	1.35481e-06	1.27703	1.01132e-06	1.26498	8.50032e-07
		1.06726	5.77505e-06	1.14933	3.34395e-06	1.23134	1.35653e-06	1.27692	1.01293e-06	1.26399	8.91069e-07
		1.06724	5.78257e-06	1.1493	3.34644e-06	1.23127	1.35824e-06	1.27682	1.01455e-06	1.26311	9.05565e-07
		1.06723	5.79009e-06	1.14927	3.34893e-06	1.23119	1.35995e-06	1.27672	1.01617e-06	1.26212	9.00939e-07
		1.06721	5.7976e-06	1.14924	3.35141e-06	1.23111	1.36167e-06	1.27662	1.01778e-06	1.26121	9.49358e-07
		1.06719	5.80511e-06	1.1492	3.3539e-06	1.23104	1.36338e-06	1.27652	1.0194e-06	1.2603	9.30849e-07
		1.06717	5.81261e-06	1.14917	3.35638e-06	1.23096	1.3651e-06	1.27641	1.02102e-06	1.25933	9.71278e-07
		1.06715	5.82011e-06	1.14914	3.35886e-06	1.23089	1.36681e-06	1.27631	1.02264e-06	1.25848	9.8552e-07
		1.06714	5.8276e-06	1.14911	3.36134e-06	1.23081	1.36853e-06	1.27621	1.02426e-06	1.25751	9.88247e-07
		1.06712	5.83509e-06	1.14908	3.36382e-06	1.23073	1.37024e-06	1.27611	1.02589e-06	1.25664	1.02993e-06
		1.0671	5.84258e-06	1.14905	3.3663e-06	1.23066	1.37196e-06	1.27601	1.02751e-06	1.25573	1.01968e-06
		1.06708	5.85005e-06	1.14902	3.36878e-06	1.23058	1.37367e-06	1.27591	1.02913e-06	1.25482	1.06717e-06
		1.06707	5.85753e-06	1.14899	3.37125e-06	1.23051	1.37539e-06	1.27581	1.03076e-06	1.25397	1.06162e-06
		1.06705	5.865e-06	1.14896	3.37372e-06	1.23043	1.37711e-06	1.27571	1.03238e-06	1.25302	1.09558e-06
		1.06703	5.87246e-06	1.14893	3.37619e-06	1.23036	1.37883e-06	1.27561	1.03401e-06	1.2522	1.10945e-06
		1.06701	5.87992e-06	1.1489	3.37866e-06	1.23028	1.38054e-06	1.27551	1.03563e-06	1.25126	1.12784e-06
		1.067	5.88737e-06	1.14887	3.38113e-06	1.23021	1.38226e-06	1.27541	1.03726e-06	1.25045	1.15408e-06
		1.06698	5.89482e-06	1.14884	3.3836e-06	1.23013	1.38398e-06	1.27531	1.03889e-06	1.24953	1.16476e-06
		1.06696	5.90227e-06	1.1488	3.38606e-06	1.23006	1.3857e-06	1.27521	1.04051e-06	1.24871	1.19576e-06
		1.06694	5.9097e-06	1.14877	3.38853e-06	1.22998	1.38742e-06	1.27511	1.04214e-06	1.24782	1.2077e-06
		1.06692	5.91714e-06	1.14874	3.39099e-06	1.22991	1.38914e-06	1.27501	1.04377e-06	1.24699	1.23569e-06
		1.06691	5.92457e-06	1.14871	3.39345e-06	1.22983	1.39086e-06	1.27491	1.0454e-06	1.24611	1.25211e-06
		1.06689	5.93199e-06	1.14868	3.39591e-06	1.22976	1.39258e-06	1.27481	1.04703e-06	1.24529	1.27627e-06
		1.06687	5.93941e-06	1.14865	3.39837e-06	1.22968	1.3943e-06	1.27471	1.04867e-06	1.24443	1.29909e-06
		1.06686	5.94683e-06	1.14862	3.40083e-06	1.22961	1.39602e-06	1.27461	1.0503e-06	1.24362	1.31662e-06
		1.06684	5.95424e-06	1.14859	3.40328e-06	1.22954	1.39774e-06	1.27452	1.05193e-06	1.24275	1.34669e-06
		1.06682	5.96164e-06	1.14856	3.40573e-06	1.22946	1.39946e-06	1.27442	1.05357e-06	1.24196	1.35914e-06
		1.0668	5.96904e-06	1.14853	3.40819e-06	1.22939	1.40118e-06	1.27432	1.0552e-06	1.24109	1.39381e-06
		1.06679	5.97644e-06	1.1485	3.41064e-06	1.22931	1.4029e-06	1.27422	1.05684e-06	1.24032	1.40439e-06
		1.06677	5.98383e-06	1.14847	3.41309e-06	1.22924	1.40462e-06	1.27412	1.05847e-06	1.23944	1.43792e-06
		1.06675	5.99121e-06	1.14844	3.41554e-06	1.22917	1.40635e-06	1.27402	1.06011e-06	1.23868	1.45747e-06
		1.06673	5.99859e-06	1.14841	3.41798e-06	1.22909	1.40807e-06	1.27393	1.06175e-06	1.23781	1.47167e-06
		1.06672	6.00597e-06	1.14838	3.42043e-06	1.22902	1.40979e-06	1.27383	1.06338e-06	1.23705	1.52228e-06
		1.0667	6.01334e-06	1.14835	3.42287e-06	1.22895	1.41152e-06	1.27373	1.06502e-06	1.23621	1.50457e-06
		1.06668	6.0207e-06	1.14832	3.42531e-06	1.22887	1.41324e-06	1.27364	1.06666e-06	1.23541	1.57956e-06
		1.06666	6.02806e-06	1.14829	3.42776e-06	1.2288	1.41496e-06	1.27354	1.0683e-06	1.23463	1.55138e-06
		1.06665	6.03542e-06	1.14826	3.4302e-06	1.22873	1.41669e-06	1.27344	1.06995e-06	1.23379	1.61576e-06
		1.06663	6.04277e-06	1.14823	3.43263e-06	1.22865	1.41841e-06	1.27334	1.07159e-06	1.23305	1.63184e-06
		1.06661	6.05012e-06	1.1482	3.43507e-06	1.22858	1.42014e-06	1.27325	1.07323e-06	1.2322	1.6191e-06
		1.0666	6.05746e-06	1.14817	3.43751e-06	1.22851	1.42186e-06	1.27315	1.07487e-06	1.23143	1.71785e-06
		1.06658	6.06479e-06	1.14814	3.43994e-06	1.22843	1.42359e-06	1.27306	1.07652e-06	1.23066	1.66354e-06
		1.06656	6.07213e-06	1.14811	3.44238e-06	1.22836	1.42532e-06	1.27296	1.07816e-06	1.22982	1.72992e-06
		1.06654	6.07945e-06	1.14808	3.44481e-06	1.22829	1.42704e-06	1.27286	1.07981e-06	1.22909	1.78541e-06
		1.06653	6.08677e-06	1.14805	3.44724e-06	1.22822	1.42877e-06	1.27277	1.08145e-06	1.22828	1.72042e-06
		1.06651	6.09409e-06	1.14802	3.44967e-06	1.22814	1.43049e-06	1.27267	1.0831e-06	1.22747	1.83457e-06
		1.06649	6.1014e-06	1.14799	3.4521e-06	1.22807	1.43222e-06	1.27258	1.08475e-06	1.22674	1.84756e-06
		1.06648	6.10871e-06	1.14796	3.45452e-06	1.228	1.43395e-06	1.27248	1.0864e-06	1.22593	1.78803e-06
		1.06646	6.11601e-06	1.14793	3.45695e-06	1.22793	1.43568e-06	1.27239	1.08805e-06	1.22513	1.91878e-06
		1.06644	6.12331e-06	1.1479	3.45937e-06	1.22786	1.4374e-06	1.27229	1.0897e-06	1.2244	1.93373e-06
		1.06643	6.1306e-06	1.14787	3.4618e-06	1.22778	1.43913e-06	1.27219	1.09135e-06	1.2236	1.85636e-06
		1.06641	6.13789e-06	1.14784	3.46422e-06	1.22771	1.44086e-06	1.2721	1.093e-06	1.22279	1.97115e-06
		1.06639	6.14517e-06	1.14781	3.46664e-06	1.22764	1.44259e-06	1.27201	1.09465e-06	1.22206	2.04834e-06
		1.06638	6.15245e-06	1.14778	3.46906e-06	1.22757	1.44432e-06	1.27191	1.0963e-06	1.22129	1.95296e-06
		1.06636	6.15972e-06	1.14775	3.47147e-06	1.2275	1.44605e-06	1.27182	1.09796e-06	1.22047	1.98536e-06
		1.06634	6.16699e-06	1.14772	3.47389e-06	1.22742	1.44778e-06	1.27172	1.09961e-06	1.21971	2.13473e-06
		1.06633	6.17425e-06	1.14769	3.47631e-06	1.22735	1.44951e-06	1.27163	1.10127e-06	1.21898	2.12349e-06
		1.06631	6.18151e-06	1.14766	3.47872e-06	1.22728	1.45124e-06	1.27153	1.10292e-06	1.21819	2.03619e-06
		1.06629	6.18876e-06	1.14763	3.48113e-06	1.22721	1.45297e-06	1.27144	1.10458e-06	1.21738	2.0973e-06
		1.06627	6.19601e-06	1.1476	3.48354e-06	1.22714	1.4547e-06	1.27135	1.10624e-06	1.21662	2.23896e-06
		1.06626	6.20326e-06	1.14757	3.48596e-06	1.22707	1.45643e-06	1.27125	1.1079e-06	1.21588	2.25753e-06
		1.06624	6.2105e-06	1.14754	3.48836e-06	1.227	1.45816e-06	1.27116	1.10956e-06	1.21512	2.17934e-06
		1.06622	6.21773e-06	1.14751	3.49077e-06	1.22693	1.45989e-06	1.27107	1.11122e-06	1.21431	2.16625e-06
		1.06621	6.22496e-06	1.14748	3.49318e-06	1.22685	1.46163e-06	1.27097	1.11288e-06	1.21352	2.26464e-06
		1.06619	6.23218e-06	1.14745	3.49559e-06	1.22678	1.46336e-06	1.27088	1.11454e-06	1.21276	2.37872e-06
		1.06617	6.2394e-06	1.14742	3.49799e-06	1.22671	1.46509e-06	1.27079	1.1162e-06	1.21202	2.40542e-06
		1.06616	6.24662e-06	1.14739	3.50039e-06	1.22664	1.46682e-06	1.27069	1.11786e-06	1.21127	2.36091e-06
		1.06614	6.25383e-06	1.14736	3.50279e-06	1.22657	1.46856e-06	1.2706	1.11953e-06	1.21048	2.32712e-06
		1.06613	6.26103e-06	1.14733	3.5052e-06	1.2265	1.47029e-06	1.27051	1.12119e-06	1.20968	2.34747e-06
		1.06611	6.26823e-06	1.1473	3.5076e-06	1.22643	1.47202e-06	1.27042	1.12286e-06	1.20889	2.41483e-06
		1.06609	6.27543e-06	1.14727	3.50999e-06	1.22636	1.47376e-06	1.27032	1.12452e-06	1.20812	2.49855e-06
		1.06608	6.28262e-06	1.14724	3.51239e-06	1.22629	1.47549e-06	1.27023	1.12619e-06	1.20736	2.55835e-06
		1.06606	6.2898e-06	1.14721	3.51479e-06	1.22622	1.47723e-06	1.27014	1.12785e-06	1.2066	2.59216e-06
		1.06604	6.29698e-06	1.14718	3.51718e-06	1.22615	1.47896e-06	1.27005	1.12952e-06	1.20585	2.61037e-06
		1.06603	6.30416e-06	1.14715	3.51958e-06	1.22608	1.48069e-06	1.26996	1.13119e-06	1.20508	2.61801e-06
		1.06601	6.31133e-06	1.14713	3.52197e-06	1.22601	1.48243e-06	1.26987	1.13286e-06	1.20431	2.62605e-06
		1.06599	6.31849e-06	1.1471	3.52436e-06	1.22594	1.48416e-06	1.26977	1.13453e-06	1.20354	2.64509e-06
		1.06598	6.32565e-06	1.14707	3.52675e-06	1.22587	1.4859e-06	1.26968	1.1362e-06	1.20276	2.67305e-06
		1.06596	6.33281e-06	1.14704	3.52914e-06	1.2258	1.48764e-06	1.26959	1.13788e-06	1.20198	2.70645e-06
		1.06594	6.33996e-06	1.14701	3.53153e-06	1.22573	1.48937e-06	1.2695	1.13955e-06	1.2012	2.74301e-06
		1.06593	6.34711e-06	1.14698	3.53392e-06	1.22566	1.49111e-06	1.26941	1.14122e-06	1.20042	2.78129e-06
		1.06591	6.35425e-06	1.14695	3.5363e-06	1.22559	1.49285e-06	1.26932	1.1429e-06	1.19965	2.82026e-06
		1.0659	6.36139e-06	1.14692	3.53869e-06	1.22552	1.49458e-06	1.26923	1.14457e-06	1.19887	2.85882e-06
		1.06588	6.36852e-06	1.14689	3.54107e-06	1.22545	1.49632e-06	1.26914	1.14625e-06	1.1981	2.89531e-06
		1.06586	6.37564e-06	1.14686	3.54345e-06	1.22538	1.49806e-06	1.26905	1.14792e-06	1.19732	2.92685e-06
		1.06585	6.38277e-06	1.14683	3.54584e-06	1.22532	1.49979e-06	1.26896	1.1496e-06	1.19655	2.9487e-06
		1.06583	6.38988e-06	1.1468	3.54822e-06	1.22525	1.50153e-06	1.26887	1.15128e-06	1.19576	2.95659e-06
		1.06581	6.397e-06	1.14677	3.5506e-06	1.22518	1.50327e-06	1.26878	1.15296e-06	1.19497	2.96212e-06
		1.0658	6.4041e-06	1.14674	3.55297e-06	1.22511	1.50501e-06	1.26869	1.15464e-06	1.19418	2.98017e-06
		1.06578	6.41121e-06	1.14672	3.55535e-06	1.22504	1.50675e-06	1.2686	1.15632e-06	1.19337	3.01997e-06
		1.06577	6.4183e-06	1.14669	3.55773e-06	1.22497	1.50849e-06	1.26851	1.158e-06	1.19258	3.10136e-06
		1.06575	6.4254e-06	1.14666	3.5601e-06	1.2249	1.51023e-06	1.26842	1.15968e-06	1.1918	3.21764e-06
		1.06573	6.43249e-06	1.14663	3.56248e-06	1.22483	1.51196e-06	1.26833	1.16136e-06	1.19104	3.30018e-06
		1.06572	6.43957e-06	1.1466	3.56485e-06	1.22476	1.5137e-06	1.26824	1.16305e-06	1.19028	3.28497e-06
		1.0657	6.44665e-06	1.14657	3.56722e-06	1.2247	1.51544e-06	1.26815	1.16473e-06	1.1895	3.19975e-06
		1.06569	6.45372e-06	1.14654	3.56959e-06	1.22463	1.51718e-06	1.26806	1.16642e-06	1.18868	3.18253e-06
		1.06567	6.46079e-06	1.14651	3.57196e-06	1.22456	1.51892e-06	1.26797	1.1681e-06	1.18787	3.33497e-06
		1.06565	6.46785e-06	1.14648	3.57433e-06	1.22449	1.52067e-06	1.26789	1.16979e-06	1.18711	3.51328e-06
		1.06564	6.47491e-06	1.14645	3.5767e-06	1.22442	1.52241e-06	1.2678	1.17148e-06	1.18636	3.45596e-06
		1.06562	6.48197e-06	1.14642	3.57907e-06	1.22436	1.52415e-06	1.26771	1.17317e-06	1.18555	3.32966e-06
		1.06561	6.48902e-06	1.1464	3.58143e-06	1.22429	1.52589e-06	1.26762	1.17485e-06	1.18472	3.46995e-06
		1.06559	6.49606e-06	1.14637	3.5838e-06	1.22422	1.52763e-06	1.26753	1.17654e-06	1.18396	3.67862e-06
		1.06557	6.5031e-06	1.14634	3.58616e-06	1.22415	1.52937e-06	1.26744	1.17823e-06	1.1832	3.53678e-06
		1.06556	6.51013e-06	1.14631	3.58852e-06	1.22408	1.53111e-06	1.26736	1.17993e-06	1.18236	3.52021e-06
		1.06554	6.51716e-06	1.14628	3.59089e-06	1.22402	1.53286e-06	1.26727	1.18162e-06	1.18157	3.77743e-06
		1.06553	6.52419e-06	1.14625	3.59325e-06	1.22395	1.5346e-06	1.26718	1.18331e-06	1.18083	3.67233e-06
		1.06551	6.53121e-06	1.14622	3.59561e-06	1.22388	1.53634e-06	1.26709	1.18501e-06	1.17998	3.67929e-06
		1.06549	6.53823e-06	1.14619	3.59796e-06	1.22381	1.53808e-06	1.26701	1.1867e-06	1.17921	3.87992e-06
		1.06548	6.54524e-06	1.14617	3.60032e-06	1.22375	1.53983e-06	1.26692	1.18839e-06	1.17843	3.75272e-06
		1.06546	6.55224e-06	1.14614	3.60268e-06	1.22368	1.54157e-06	1.26683	1.19009e-06	1.17759	3.91566e-06
		1.06545	6.55924e-06	1.14611	3.60503e-06	1.22361	1.54331e-06	1.26675	1.19179e-06	1.17686	3.91168e-06
		1.06543	6.56624e-06	1.14608	3.60739e-06	1.22355	1.54506e-06	1.26666	1.19349e-06	1.176	3.95301e-06
		1.06541	6.57323e-06	1.14605	3.60974e-06	1.22348	1.5468e-06	1.26657	1.19518e-06	1.17526	4.01993e-06
		1.0654	6.58022e-06	1.14602	3.6121e-06	1.22341	1.54854e-06	1.26648	1.19688e-06	1.17441	4.05214e-06
		1.06538	6.5872e-06	1.14599	3.61445e-06	1.22334	1.55029e-06	1.2664	1.19858e-06	1.17366	4.0967e-06
		1.06537	6.59417e-06	1.14596	3.6168e-06	1.22328	1.55203e-06	1.26631	1.20028e-06	1.17281	4.16266e-06
		1.06535	6.60115e-06	1.14594	3.61915e-06	1.22321	1.55378e-06	1.26623	1.20199e-06	1.17207	4.19085e-06
		1.06534	6.60811e-06	1.14591	3.6215e-06	1.22314	1.55552e-06	1.26614	1.20369e-06	1.17121	4.22887e-06
		1.06532	6.61508e-06	1.14588	3.62384e-06	1.22308	1.55727e-06	1.26605	1.20539e-06	1.17047	4.36277e-06
		1.0653	6.62203e-06	1.14585	3.62619e-06	1.22301	1.55901e-06	1.26597	1.2071e-06	1.16963	4.24758e-06
		1.06529	6.62899e-06	1.14582	3.62854e-06	1.22295	1.56076e-06	1.26588	1.2088e-06	1.16883	4.50563e-06
		1.06527	6.63593e-06	1.14579	3.63088e-06	1.22288	1.56251e-06	1.2658	1.21051e-06	1.16807	4.42474e-06
		1.06526	6.64288e-06	1.14576	3.63323e-06	1.22281	1.56425e-06	1.26571	1.21221e-06	1.16722	4.39635e-06
		1.06524	6.64981e-06	1.14574	3.63557e-06	1.22275	1.566e-06	1.26563	1.21392e-06	1.16643	4.71724e-06
		1.06523	6.65675e-06	1.14571	3.63791e-06	1.22268	1.56774e-06	1.26554	1.21563e-06	1.16567	4.6139e-06
		1.06521	6.66368e-06	1.14568	3.64025e-06	1.22261	1.56949e-06	1.26546	1.21734e-06	1.16483	4.493e-06
		1.0652	6.6706e-06	1.14565	3.64259e-06	1.22255	1.57124e-06	1.26537	1.21905e-06	1.164	4.76264e-06
		1.06518	6.67752e-06	1.14562	3.64493e-06	1.22248	1.57298e-06	1.26529	1.22076e-06	1.16323	4.96646e-06
		1.06516	6.68443e-06	1.14559	3.64727e-06	1.22242	1.57473e-06	1.2652	1.22247e-06	1.16246	4.8392e-06
		1.06515	6.69134e-06	1.14557	3.64961e-06	1.22235	1.57648e-06	1.26512	1.22418e-06	1.16163	4.73308e-06
		1.06513	6.69824e-06	1.14554	3.65195e-06	1.22229	1.57823e-06	1.26503	1.22589e-06	1.16079	4.8304e-06
		1.06512	6.70514e-06	1.14551	3.65428e-06	1.22222	1.57997e-06	1.26495	1.22761e-06	1.15998	5.02661e-06
		1.0651	6.71204e-06	1.14548	3.65662e-06	1.22215	1.58172e-06	1.26486	1.22932e-06	1.15919	5.17669e-06
		1.06509	6.71893e-06	1.14545	3.65895e-06	1.22209	1.58347e-06	1.26478	1.23104e-06	1.15841	5.24194e-06
		1.06507	6.72581e-06	1.14542	3.66128e-06	1.22202	1.58522e-06	1.26469	1.23275e-06	1.15762	5.27328e-06
		1.06506	6.73269e-06	1.1454	3.66362e-06	1.22196	1.58697e-06	1.26461	1.23447e-06	1.15682	5.3006e-06
		1.06504	6.73957e-06	1.14537	3.66595e-06	1.22189	1.58872e-06	1.26453	1.23619e-06	1.15602	5.33762e-06
		1.06503	6.74644e-06	1.14534	3.66828e-06	1.22183	1.59047e-06	1.26444	1.23791e-06	1.15522	5.38661e-06
		1.06501	6.7533e-06	1.14531	3.67061e-06	1.22176	1.59221e-06	1.26436	1.23963e-06	1.15441	5.43489e-06
		1.065	6.76017e-06	1.14528	3.67293e-06	1.2217	1.59396e-06	1.26428	1.24135e-06	1.1536	5.47109e-06
		1.06498	6.76702e-06	1.14525	3.67526e-06	1.22163	1.59571e-06	1.26419	1.24307e-06	1.15279	5.49892e-06
		1.06496	6.77387e-06	1.14523	3.67759e-06	1.22157	1.59746e-06	1.26411	1.24479e-06	1.15196	5.53571e-06
		1.06495	6.78072e-06	1.1452	3.67992e-06	1.2215	1.59921e-06	1.26403	1.24651e-06	1.15114	5.6232e-06
		1.06493	6.78756e-06	1.14517	3.68224e-06	1.22144	1.60096e-06	1.26394	1.24824e-06	1.15033	5.83025e-06
		1.06492	6.7944e-06	1.14514	3.68456e-06	1.22137	1.60271e-06	1.26386	1.24996e-06	1.14954	6.07388e-06
		1.0649	6.80123e-06	1.14511	3.68689e-06	1.22131	1.60446e-06	1.26378	1.25169e-06	1.14877	6.09772e-06
		1.06489	6.80806e-06	1.14509	3.68921e-06	1.22124	1.60621e-06	1.26369	1.25341e-06	1.14797	5.88631e-06
		1.06487	6.81488e-06	1.14506	3.69153e-06	1.22118	1.60797e-06	1.26361	1.25514e-06	1.14713	5.91479e-06
		1.06486	6.8217e-06	1.14503	3.69385e-06	1.22112	1.60972e-06	1.26353	1.25687e-06	1.14632	6.3465e-06
		1.06484	6.82851e-06	1.145	3.69617e-06	1.22105	1.61147e-06	1.26345	1.25859e-06	1.14556	6.34739e-06
		1.06483	6.83532e-06	1.14497	3.69849e-06	1.22099	1.61322e-06	1.26336	1.26032e-06	1.14473	6.14021e-06
		1.06481	6.84212e-06	1.14494	3.70081e-06	1.22092	1.61497e-06	1.26328	1.26205e-06	1.14391	6.54735e-06
		1.0648	6.84892e-06	1.14492	3.70313e-06	1.22086	1.61672e-06	1.2632	1.26378e-06	1.14316	6.48959e-06
		1.06478	6.85571e-06	1.14489	3.70544e-06	1.22079	1.61847e-06	1.26312	1.26552e-06	1.1423	6.53562e-06
		1.06477	6.8625e-06	1.14486	3.70776e-06	1.22073	1.62023e-06	1.26304	1.26725e-06	1.14155	6.71077e-06
		1.06475	6.86928e-06	1.14483	3.71007e-06	1.22067	1.62198e-06	1.26295	1.26898e-06	1.14071	6.74735e-06
		1.06474	6.87606e-06	1.14481	3.71239e-06	1.2206	1.62373e-06	1.26287	1.27071e-06	1.13995	6.81453e-06
		1.06472	6.88284e-06	1.14478	3.7147e-06	1.22054	1.62548e-06	1.26279	1.27245e-06	1.13911	6.9878e-06
		1.06471	6.8896e-06	1.14475	3.71701e-06	1.22048	1.62724e-06	1.26271	1.27419e-06	1.13836	6.99839e-06
		1.06469	6.89637e-06	1.14472	3.71932e-06	1.22041	1.62899e-06	1.26263	1.27592e-06	1.13751	7.02543e-06
		1.06468	6.90313e-06	1.14469	3.72163e-06	1.22035	1.63074e-06	1.26255	1.27766e-06	1.13675	7.44397e-06
		1.06466	6.90988e-06	1.14467	3.72394e-06	1.22028	1.63249e-06	1.26247	1.2794e-06	1.13596	7.13211e-06
		1.06465	6.91663e-06	1.14464	3.72625e-06	1.22022	1.63425e-06	1.26239	1.28114e-06	1.13512	7.27429e-06
		1.06463	6.92338e-06	1.14461	3.72856e-06	1.22016	1.636e-06	1.2623	1.28288e-06	1.13435	7.79672e-06
		1.06462	6.93012e-06	1.14458	3.73087e-06	1.22009	1.63776e-06	1.26222	1.28462e-06	1.13359	7.74252e-06
		1.0646	6.93686e-06	1.14455	3.73318e-06	1.22003	1.63951e-06	1.26214	1.28636e-06	1.13279	7.51897e-06
		1.06459	6.94359e-06	1.14453	3.73548e-06	1.21997	1.64126e-06	1.26206	1.2881e-06	1.13197	7.57602e-06
		1.06457	6.95031e-06	1.1445	3.73779e-06	1.2199	1.64302e-06	1.26198	1.28984e-06	1.13116	7.81318e-06
		1.06456	6.95703e-06	1.14447	3.74009e-06	1.21984	1.64477e-06	1.2619	1.29159e-06	1.13037	8.04394e-06
		1.06454	6.96375e-06	1.14444	3.74239e-06	1.21978	1.64653e-06	1.26182	1.29333e-06	1.12958	8.17525e-06
		1.06453	6.97046e-06	1.14442	3.7447e-06	1.21972	1.64828e-06	1.26174	1.29508e-06	1.1288	8.2521e-06
		1.06451	6.97717e-06	1.14439	3.747e-06	1.21965	1.65004e-06	1.26166	1.29683e-06	1.12801	8.32333e-06
		1.0645	6.98387e-06	1.14436	3.7493e-06	1.21959	1.65179e-06	1.26158	1.29857e-06	1.12722	8.43577e-06
		1.06448	6.99057e-06	1.14433	3.7516e-06	1.21953	1.65354e-06	1.2615	1.30032e-06	1.12643	8.66294e-06
		1.06447	6.99726e-06	1.14431	3.7539e-06	1.21947	1.6553e-06	1.26142	1.30207e-06	1.12567	8.9654e-06
		1.06445	7.00395e-06	1.14428	3.7562e-06	1.2194	1.65706e-06	1.26134	1.30382e-06	1.12491	9.10835e-06
		1.06444	7.01063e-06	1.14425	3.75849e-06	1.21934	1.65881e-06	1.26126	1.30557e-06	1.12415	8.85627e-06
		1.06442	7.01731e-06	1.14422	3.76079e-06	1.21928	1.66057e-06	1.26118	1.30732e-06	1.12334	8.72674e-06
		1.06441	7.02398e-06	1.1442	3.76309e-06	1.21922	1.66232e-06	1.26111	1.30907e-06	1.12253	9.34873e-06
		1.06439	7.03065e-06	1.14417	3.76538e-06	1.21915	1.66408e-06	1.26103	1.31083e-06	1.12181	9.53929e-06
		1.06438	7.03731e-06	1.14414	3.76768e-06	1.21909	1.66583e-06	1.26095	1.31258e-06	1.12101	9.21981e-06
		1.06436	7.04397e-06	1.14411	3.76997e-06	1.21903	1.66759e-06	1.26087	1.31434e-06	1.12022	9.75255e-06
		1.06435	7.05063e-06	1.14409	3.77227e-06	1.21897	1.66935e-06	1.26079	1.31609e-06	1.11949	9.67436e-06
		1.06434	7.05728e-06	1.14406	3.77456e-06	1.2189	1.6711e-06	1.26071	1.31785e-06	1.11866	9.85271e-06
		1.06432	7.06392e-06	1.14403	3.77685e-06	1.21884	1.67286e-06	1.26063	1.31961e-06	1.11795	1.01103e-05
		1.06431	7.07056e-06	1.144	3.77914e-06	1.21878	1.67462e-06	1.26055	1.32136e-06	1.11714	9.93199e-06
		1.06429	7.07719e-06	1.14398	3.78143e-06	1.21872	1.67637e-06	1.26048	1.32312e-06	1.11638	1.05941e-05
		1.06428	7.08382e-06	1.14395	3.78372e-06	1.21866	1.67813e-06	1.2604	1.32488e-06	1.11565	1.03901e-05
		1.06426	7.09045e-06	1.14392	3.78601e-06	1.2186	1.67989e-06	1.26032	1.32664e-06	1.11484	1.02097e-05
		1.06425	7.09707e-06	1.14389	3.7883e-06	1.21853	1.68164e-06	1.26024	1.3284e-06	1.11407	1.0894e-05
		1.06423	7.10369e-06	1.14387	3.79058e-06	1.21847	1.6834e-06	1.26016	1.33017e-06	1.11334	1.13119e-05
		1.06422	7.1103e-06	1.14384	3.79287e-06	1.21841	1.68516e-06	1.26009	1.33193e-06	1.1126	1.12241e-05
		1.0642	7.1169e-06	1.14381	3.79516e-06	1.21835	1.68692e-06	1.26001	1.33369e-06	1.11184	1.11647e-05
		1.06419	7.1235e-06	1.14378	3.79744e-06	1.21829	1.68867e-06	1.25993	1.33546e-06	1.11108	1.13133e-05
		1.06417	7.1301e-06	1.14376	3.79972e-06	1.21823	1.69043e-06	1.25985	1.33722e-06	1.11033	1.15529e-05
		1.06416	7.13669e-06	1.14373	3.80201e-06	1.21817	1.69219e-06	1.25978	1.33899e-06	1.10958	1.17645e-05
		1.06415	7.14328e-06	1.1437	3.80429e-06	1.2181	1.69395e-06	1.2597	1.34076e-06	1.10883	1.17881e-05
		1.06413	7.14986e-06	1.14368	3.80657e-06	1.21804	1.69571e-06	1.25962	1.34253e-06	1.10806	1.16604e-05
		1.06412	7.15644e-06	1.14365	3.80885e-06	1.21798	1.69747e-06	1.25954	1.3443e-06	1.10728	1.18413e-05
		1.0641	7.16301e-06	1.14362	3.81113e-06	1.21792	1.69922e-06	1.25947	1.34607e-06	1.10652	1.26958e-05
		1.06409	7.16958e-06	1.14359	3.81341e-06	1.21786	1.70098e-06	1.25939	1.34784e-06	1.10582	1.2851e-05
		1.06407	7.17614e-06	1.14357	3.81569e-06	1.2178	1.70274e-06	1.25931	1.34961e-06	1.10506	1.23709e-05
		1.06406	7.1827e-06	1.14354	3.81797e-06	1.21774	1.7045e-06	1.25924	1.35138e-06	1.10429	1.31286e-05
		1.06404	7.18926e-06	1.14351	3.82025e-06	1.21768	1.70626e-06	1.25916	1.35315e-06	1.1036	1.30614e-05
		1.06403	7.19581e-06	1.14349	3.82253e-06	1.21762	1.70802e-06	1.25908	1.35493e-06	1.1028	1.32101e-05
		1.06402	7.20235e-06	1.14346	3.8248e-06	1.21756	1.70978e-06	1.25901	1.3567e-06	1.10211	1.37698e-05
		1.064	7.20889e-06	1.14343	3.82708e-06	1.2175	1.71154e-06	1.25893	1.35848e-06	1.10136	1.32496e-05
		1.06399	7.21542e-06	1.1434	3.82935e-06	1.21744	1.7133e-06	1.25885	1.36026e-06	1.10059	1.40007e-05
		1.06397	7.22195e-06	1.14338	3.83163e-06	1.21737	1.71506e-06	1.25878	1.36203e-06	1.0999	1.4661e-05
		1.06396	7.22848e-06	1.14335	3.8339e-06	1.21731	1.71681e-06	1.2587	1.36381e-06	1.09919	1.42402e-05
		1.06394	7.235e-06	1.14332	3.83617e-06	1.21725	1.71857e-06	1.25863	1.36559e-06	1.09844	1.41365e-05
		1.06393	7.24151e-06	1.1433	3.83844e-06	1.21719	1.72033e-06	1.25855	1.36737e-06	1.09769	1.44708e-05
		1.06392	7.24802e-06	1.14327	3.84072e-06	1.21713	1.72209e-06	1.25847	1.36915e-06	1.09696	1.49022e-05
		1.0639	7.25453e-06	1.14324	3.84299e-06	1.21707	1.72385e-06	1.2584	1.37093e-06	1.09623	1.53532e-05
		1.06389	7.26103e-06	1.14321	3.84526e-06	1.21701	1.72561e-06	1.25832	1.37272e-06	1.09553	1.57192e-05
		1.06387	7.26753e-06	1.14319	3.84752e-06	1.21695	1.72737e-06	1.25825	1.3745e-06	1.09482	1.55417e-05
		1.06386	7.27402e-06	1.14316	3.84979e-06	1.21689	1.72914e-06	1.25817	1.37628e-06	1.09408	1.51224e-05
		1.06384	7.28051e-06	1.14313	3.85206e-06	1.21683	1.7309e-06	1.2581	1.37807e-06	1.09332	1.60082e-05
		1.06383	7.28699e-06	1.14311	3.85433e-06	1.21677	1.73266e-06	1.25802	1.37986e-06	1.09264	1.66107e-05
		1.06382	7.29347e-06	1.14308	3.85659e-06	1.21671	1.73442e-06	1.25795	1.38164e-06	1.09191	1.62306e-05
		1.0638	7.29994e-06	1.14305	3.85886e-06	1.21665	1.73618e-06	1.25787	1.38343e-06	1.09118	1.66222e-05
		1.06379	7.30641e-06	1.14303	3.86112e-06	1.21659	1.73794e-06	1.2578	1.38522e-06	1.09047	1.72597e-05
		1.06377	7.31287e-06	1.143	3.86339e-06	1.21653	1.7397e-06	1.25772	1.38701e-06	1.08978	1.6831e-05
		1.06376	7.31933e-06	1.14297	3.86565e-06	1.21648	1.74146e-06	1.25765	1.3888e-06	1.08902	1.69965e-05
		1.06374	7.32578e-06	1.14295	3.86792e-06	1.21642	1.74322e-06	1.25757	1.39059e-06	1.08832	1.82763e-05
		1.06373	7.33223e-06	1.14292	3.87018e-06	1.21636	1.74498e-06	1.2575	1.39238e-06	1.08764	1.84555e-05
		1.06372	7.33867e-06	1.14289	3.87244e-06	1.2163	1.74674e-06	1.25742	1.39417e-06	1.08695	1.8304e-05
		1.0637	7.34511e-06	1.14287	3.8747e-06	1.21624	1.74851e-06	1.25735	1.39597e-06	1.08624	1.83889e-05
		1.06369	7.35155e-06	1.14284	3.87696e-06	1.21618	1.75027e-06	1.25728	1.39776e-06	1.08553	1.8434e-05
		1.06367	7.35798e-06	1.14281	3.87922e-06	1.21612	1.75203e-06	1.2572	1.39956e-06	1.08481	1.82696e-05
		1.06366	7.3644e-06	1.14279	3.88148e-06	1.21606	1.75379e-06	1.25713	1.40135e-06	1.08407	1.86944e-05
		1.06365	7.37082e-06	1.14276	3.88374e-06	1.216	1.75555e-06	1.25705	1.40315e-06	1.08336	2.01634e-05
		1.06363	7.37724e-06	1.14273	3.886e-06	1.21594	1.75731e-06	1.25698	1.40495e-06	1.08271	1.96759e-05
		1.06362	7.38365e-06	1.14271	3.88825e-06	1.21588	1.75908e-06	1.25691	1.40675e-06	1.08196	1.98961e-05
		1.0636	7.39006e-06	1.14268	3.89051e-06	1.21582	1.76084e-06	1.25683	1.40855e-06	1.08131	2.01624e-05
		1.06359	7.39646e-06	1.14265	3.89276e-06	1.21577	1.7626e-06	1.25676	1.41035e-06	1.08055	2.04621e-05
		1.06358	7.40285e-06	1.14263	3.89502e-06	1.21571	1.76436e-06	1.25669	1.41215e-06	1.0799	2.16739e-05
		1.06356	7.40925e-06	1.1426	3.89727e-06	1.21565	1.76612e-06	1.25661	1.41395e-06	1.07921	2.07414e-05
		1.06355	7.41563e-06	1.14257	3.89953e-06	1.21559	1.76789e-06	1.25654	1.41576e-06	1.07848	2.07371e-05
		1.06353	7.42202e-06	1.14255	3.90178e-06	1.21553	1.76965e-06	1.25647	1.41756e-06	1.07777	2.14507e-05
		1.06352	7.42839e-06	1.14252	3.90403e-06	1.21547	1.77141e-06	1.25639	1.41936e-06	1.07708	2.22124e-05
		1.06351	7.43477e-06	1.14249	3.90628e-06	1.21541	1.77317e-06	1.25632	1.42117e-06	1.0764	2.30182e-05
		1.06349	7.44114e-06	1.14247	3.90854e-06	1.21536	1.77494e-06	1.25625	1.42298e-06	1.07574	2.30645e-05
		1.06348	7.4475e-06	1.14244	3.91079e-06	1.2153	1.7767e-06	1.25618	1.42478e-06	1.07504	2.20577e-05
		1.06346	7.45386e-06	1.14241	3.91304e-06	1.21524	1.77846e-06	1.2561	1.42659e-06	1.0743	2.33246e-05
		1.06345	7.46021e-06	1.14239	3.91529e-06	1.21518	1.78022e-06	1.25603	1.4284e-06	1.07367	2.35626e-05
		1.06344	7.46656e-06	1.14236	3.91753e-06	1.21512	1.78199e-06	1.25596	1.43021e-06	1.07292	2.38892e-05
		1.06342	7.47291e-06	1.14233	3.91978e-06	1.21506	1.78375e-06	1.25589	1.43202e-06	1.07229	2.48186e-05
		1.06341	7.47925e-06	1.14231	3.92203e-06	1.21501	1.78551e-06	1.25581	1.43384e-06	1.07158	2.35433e-05
		1.06339	7.48558e-06	1.14228	3.92428e-06	1.21495	1.78728e-06	1.25574	1.43565e-06	1.07086	2.41526e-05
		1.06338	7.49191e-06	1.14226	3.92652e-06	1.21489	1.78904e-06	1.25567	1.43746e-06	1.07017	2.50616e-05
		1.06337	7.49824e-06	1.14223	3.92877e-06	1.21483	1.7908e-06	1.2556	1.43928e-06	1.06949	2.56226e-05
		1.06335	7.50456e-06	1.1422	3.93101e-06	1.21478	1.79257e-06	1.25552	1.44109e-06	1.06881	2.66563e-05
		1.06334	7.51087e-06	1.14218	3.93326e-06	1.21472	1.79433e-06	1.25545	1.44291e-06	1.06816	2.71764e-05
		1.06333	7.51719e-06	1.14215	3.9355e-06	1.21466	1.79609e-06	1.25538	1.44472e-06	1.06749	2.57432e-05
		1.06331	7.52349e-06	1.14212	3.93774e-06	1.2146	1.79786e-06	1.25531	1.44654e-06	1.06676	2.7028e-05
		1.0633	7.52979e-06	1.1421	3.93998e-06	1.21454	1.79962e-06	1.25524	1.44836e-06	1.06614	2.74554e-05
		1.06328	7.53609e-06	1.14207	3.94223e-06	1.21449	1.80138e-06	1.25517	1.45018e-06	1.0654	2.66546e-05
		1.06327	7.54238e-06	1.14204	3.94447e-06	1.21443	1.80315e-06	1.25509	1.452e-06	1.06473	2.87384e-05
		1.06326	7.54867e-06	1.14202	3.94671e-06	1.21437	1.80491e-06	1.25502	1.45382e-06	1.06408	2.92559e-05
		1.06324	7.55496e-06	1.14199	3.94895e-06	1.21431	1.80667e-06	1.25495	1.45565e-06	1.06341	2.88107e-05
		1.06323	7.56123e-06	1.14197	3.95119e-06	1.21426	1.80844e-06	1.25488	1.45747e-06	1.06273	2.83824e-05
		1.06322	7.56751e-06	1.14194	3.95343e-06	1.2142	1.8102e-06	1.25481	1.45929e-06	1.06202	2.84716e-05
		1.0632	7.57378e-06	1.14191	3.95566e-06	1.21414	1.81197e-06	1.25474	1.46112e-06	1.06133	3.07471e-05
		1.06319	7.58004e-06	1.14189	3.9579e-06	1.21409	1.81373e-06	1.25467	1.46294e-06	1.06071	3.02858e-05
		1.06317	7.5863e-06	1.14186	3.96014e-06	1.21403	1.81549e-06	1.2546	1.46477e-06	1.05997	3.06968e-05
		1.06316	7.59256e-06	1.14183	3.96237e-06	1.21397	1.81726e-06	1.25453	1.4666e-06	1.05936	3.19043e-05
		1.06315	7.59881e-06	1.14181	3.96461e-06	1.21391	1.81902e-06	1.25446	1.46843e-06	1.05866	3.03311e-05
		1.06313	7.60505e-06	1.14178	3.96684e-06	1.21386	1.82079e-06	1.25439	1.47025e-06	1.05796	3.11678e-05
		1.06312	7.61129e-06	1.14176	3.96908e-06	1.2138	1.82255e-06	1.25432	1.47208e-06	1.05728	3.25807e-05
		1.06311	7.61753e-06	1.14173	3.97131e-06	1.21374	1.82432e-06	1.25425	1.47392e-06	1.05662	3.40349e-05
		1.06309	7.62376e-06	1.1417	3.97355e-06	1.21369	1.82608e-06	1.25417	1.47575e-06	1.05599	3.3353e-05
		1.06308	7.62999e-06	1.14168	3.97578e-06	1.21363	1.82784e-06	1.2541	1.47758e-06	1.05529	3.28584e-05
		1.06307	7.63621e-06	1.14165	3.97801e-06	1.21357	1.82961e-06	1.25403	1.47941e-06	1.05461	3.37238e-05
		1.06305	7.64243e-06	1.14163	3.98024e-06	1.21352	1.83137e-06	1.25396	1.48125e-06	1.05393	3.53719e-05
		1.06304	7.64864e-06	1.1416	3.98247e-06	1.21346	1.83314e-06	1.25389	1.48308e-06	1.05331	3.60277e-05
		1.06303	7.65485e-06	1.14157	3.9847e-06	1.2134	1.8349e-06	1.25382	1.48492e-06	1.05263	3.52778e-05
		1.06301	7.66105e-06	1.14155	3.98693e-06	1.21335	1.83667e-06	1.25376	1.48676e-06	1.05196	3.59579e-05
		1.063	7.66725e-06	1.14152	3.98916e-06	1.21329	1.83843e-06	1.25369	1.4886e-06	1.0513	3.53264e-05
		1.06298	7.67345e-06	1.1415	3.99139e-06	1.21323	1.8402e-06	1.25362	1.49043e-06	1.05059	3.57792e-05
		1.06297	7.67963e-06	1.14147	3.99362e-06	1.21318	1.84196e-06	1.25355	1.49227e-06	1.04993	3.75104e-05
		1.06296	7.68582e-06	1.14144	3.99584e-06	1.21312	1.84372e-06	1.25348	1.49411e-06	1.04926	3.87792e-05
		1.06294	7.692e-06	1.14142	3.99807e-06	1.21307	1.84549e-06	1.25341	1.49596e-06	1.04863	3.84442e-05
		1.06293	7.69817e-06	1.14139	4.0003e-06	1.21301	1.84725e-06	1.25334	1.4978e-06	1.04794	3.79189e-05
		1.06292	7.70435e-06	1.14137	4.00252e-06	1.21295	1.84902e-06	1.25327	1.49964e-06	1.04727	3.97154e-05
		1.0629	7.71051e-06	1.14134	4.00475e-06	1.2129	1.85078e-06	1.2532	1.50149e-06	1.04662	4.02446e-05
		1.06289	7.71667e-06	1.14131	4.00697e-06	1.21284	1.85255e-06	1.25313	1.50333e-06	1.04595	3.87733e-05
		1.06288	7.72283e-06	1.14129	4.0092e-06	1.21279	1.85431e-06	1.25306	1.50518e-06	1.04524	4.07704e-05
		1.06286	7.72898e-06	1.14126	4.01142e-06	1.21273	1.85608e-06	1.25299	1.50702e-06	1.04462	4.29381e-05
		1.06285	7.73513e-06	1.14124	4.01364e-06	1.21267	1.85784e-06	1.25293	1.50887e-06	1.04396	4.13708e-05
		1.06284	7.74127e-06	1.14121	4.01586e-06	1.21262	1.85961e-06	1.25286	1.51072e-06	1.04328	4.2031e-05
		1.06282	7.74741e-06	1.14119	4.01808e-06	1.21256	1.86137e-06	1.25279	1.51257e-06	1.04262	4.38484e-05
		1.06281	7.75354e-06	1.14116	4.02031e-06	1.21251	1.86314e-06	1.25272	1.51442e-06	1.04198	4.23591e-05
		1.0628	7.75967e-06	1.14113	4.02253e-06	1.21245	1.8649e-06	1.25265	1.51627e-06	1.04126	4.3858e-05
		1.06278	7.76579e-06	1.14111	4.02475e-06	1.2124	1.86667e-06	1.25258	1.51812e-06	1.04065	4.45872e-05
		1.06277	7.77191e-06	1.14108	4.02696e-06	1.21234	1.86843e-06	1.25251	1.51998e-06	1.03994	4.32575e-05
		1.06276	7.77803e-06	1.14106	4.02918e-06	1.21229	1.8702e-06	1.25245	1.52183e-06	1.03927	4.5442e-05
		1.06274	7.78414e-06	1.14103	4.0314e-06	1.21223	1.87196e-06	1.25238	1.52368e-06	1.03861	4.73471e-05
		1.06273	7.79024e-06	1.14101	4.03362e-06	1.21217	1.87373e-06	1.25231	1.52554e-06	1.03798	4.89509e-05
		1.06272	7.79634e-06	1.14098	4.03584e-06	1.21212	1.87549e-06	1.25224	1.5274e-06	1.03734	4.71735e-05
		1.0627	7.80244e-06	1.14095	4.03805e-06	1.21206	1.87726e-06	1.25217	1.52925e-06	1.03665	4.63786e-05
		1.06269	7.80853e-06	1.14093	4.04027e-06	1.21201	1.87902e-06	1.25211	1.53111e-06	1.03597	4.86166e-05
		1.06268	7.81462e-06	1.1409	4.04248e-06	1.21195	1.88079e-06	1.25204	1.53297e-06	1.03532	4.92831e-05
		1.06266	7.8207e-06	1.14088	4.0447e-06	1.2119	1.88255e-06	1.25197	1.53483e-06	1.03465	5.05593e-05
		1.06265	7.82678e-06	1.14085	4.04691e-06	1.21184	1.88432e-06	1.2519	1.53669e-06	1.03402	5.20413e-05
		1.06264	7.83285e-06	1.14083	4.04913e-06	1.21179	1.88608e-06	1.25184	1.53855e-06	1.03337	5.22832e-05
		1.06262	7.83892e-06	1.1408	4.05134e-06	1.21173	1.88785e-06	1.25177	1.54042e-06	1.03273	5.17068e-05
		1.06261	7.84498e-06	1.14078	4.05355e-06	1.21168	1.88962e-06	1.2517	1.54228e-06	1.03205	5.21073e-05
		1.0626	7.85104e-06	1.14075	4.05576e-06	1.21162	1.89138e-06	1.25164	1.54414e-06	1.0314	5.45379e-05
		1.06258	7.85709e-06	1.14072	4.05797e-06	1.21157	1.89315e-06	1.25157	1.54601e-06	1.03076	5.22923e-05
		1.06257	7.86314e-06	1.1407	4.06019e-06	1.21152	1.89491e-06	1.2515	1.54788e-06	1.03004	5.40207e-05
		1.06256	7.86919e-06	1.14067	4.0624e-06	1.21146	1.89668e-06	1.25143	1.54974e-06	1.02943	5.81553e-05
		1.06255	7.87523e-06	1.14065	4.06461e-06	1.21141	1.89844e-06	1.25137	1.55161e-06	1.02879	5.65359e-05
		1.06253	7.88126e-06	1.14062	4.06681e-06	1.21135	1.90021e-06	1.2513	1.55348e-06	1.02813	5.45621e-05
		1.06252	7.8873e-06	1.1406	4.06902e-06	1.2113	1.90197e-06	1.25123	1.55535e-06	1.02743	5.72399e-05
		1.06251	7.89332e-06	1.14057	4.07123e-06	1.21124	1.90374e-06	1.25117	1.55722e-06	1.02682	5.78919e-05
		1.06249	7.89934e-06	1.14055	4.07344e-06	1.21119	1.9055e-06	1.2511	1.55909e-06	1.02611	5.67204e-05
		1.06248	7.90536e-06	1.14052	4.07565e-06	1.21113	1.90727e-06	1.25104	1.56097e-06	1.02545	6.01292e-05
		1.06247	7.91137e-06	1.14049	4.07785e-06	1.21108	1.90903e-06	1.25097	1.56284e-06	1.02481	6.35541e-05
		1.06245	7.91738e-06	1.14047	4.08006e-06	1.21103	1.9108e-06	1.2509	1.56471e-06	1.02421	6.09517e-05
		1.06244	7.92338e-06	1.14044	4.08226e-06	1.21097	1.91256e-06	1.25084	1.56659e-06	1.0235	5.93711e-05
		1.06243	7.92938e-06	1.14042	4.08447e-06	1.21092	1.91433e-06	1.25077	1.56846e-06	1.02284	6.25873e-05
		1.06241	7.93538e-06	1.14039	4.08667e-06	1.21086	1.91609e-06	1.2507	1.57034e-06	1.02218	6.49743e-05
		1.0624	7.94137e-06	1.14037	4.08888e-06	1.21081	1.91786e-06	1.25064	1.57222e-06	1.02156	6.56885e-05
		1.06239	7.94735e-06	1.14034	4.09108e-06	1.21075	1.91962e-06	1.25057	1.57316e-06	1.0209	6.67651e-05
		1.06237	7.95333e-06	1.14032	4.09328e-06	1.2107	1.92139e-06			1.02029	6.79338e-05
		1.06236	7.95931e-06	1.14029	4.09548e-06	1.21065	1.92315e-06			1.01963	6.48894e-05
		1.06235	7.96528e-06	1.14027	4.09769e-06	1.21059	1.92492e-06			1.01894	6.66413e-05
		1.06234	7.97124e-06	1.14024	4.09989e-06	1.21054	1.92668e-06			1.01831	6.74926e-05
		1.06232	7.97721e-06	1.14022	4.10209e-06	1.21049	1.92845e-06			1.01762	6.74357e-05
		1.06231	7.98316e-06	1.14019	4.10429e-06	1.21043	1.93022e-06			1.01697	7.28322e-05
		1.0623	7.98911e-06	1.14017	4.10649e-06	1.21038	1.93198e-06			1.01636	7.1866e-05
		1.06228	7.99506e-06	1.14014	4.10869e-06	1.21032	1.93375e-06			1.01567	7.23769e-05
		1.06227	8.00101e-06	1.14012	4.11089e-06	1.21027	1.93551e-06			1.01506	7.45484e-05
		1.06226	8.00694e-06	1.14009	4.11308e-06	1.21022	1.93728e-06			1.0144	7.12545e-05
		1.06225	8.01288e-06	1.14006	4.11528e-06	1.21016	1.93904e-06			1.01371	7.55468e-05
		1.06223	8.01881e-06	1.14004	4.11748e-06	1.21011	1.94081e-06			1.01311	7.97001e-05
		1.06222	8.02473e-06	1.14001	4.11967e-06	1.21006	1.94257e-06			1.01247	7.63107e-05
		1.06221	8.03065e-06	1.13999	4.12187e-06	1.21	1.94434e-06			1.0118	7.4865e-05
		1.06219	8.03657e-06	1.13996	4.12407e-06	1.20995	1.9461e-06			1.01112	7.68339e-05
		1.06218	8.04248e-06	1.13994	4.12626e-06	1.2099	1.94787e-06			1.01047	7.93296e-05
		1.06217	8.04839e-06	1.13991	4.12845e-06	1.20984	1.94963e-06			1.00982	8.20202e-05
		1.06215	8.05429e-06	1.13989	4.13065e-06	1.20979	1.9514e-06			1.00919	8.21977e-05
		1.06214	8.06019e-06	1.13986	4.13284e-06	1.20974	1.95316e-06			1.00852	8.25039e-05
		1.06213	8.06608e-06	1.13984	4.13503e-06	1.20969	1.95493e-06			1.00789	8.30581e-05
		1.06212	8.07197e-06	1.13981	4.13723e-06	1.20963	1.95669e-06			1.00722	8.73832e-05
		1.0621	8.07785e-06	1.13979	4.13942e-06	1.20958	1.95845e-06			1.00663	9.00675e-05
		1.06209	8.08373e-06	1.13976	4.14161e-06	1.20953	1.96022e-06			1.00598	8.68149e-05
		1.06208	8.0896e-06	1.13974	4.1438e-06	1.20947	1.96198e-06			1.00533	8.46648e-05
		1.06207	8.09547e-06	1.13971	4.14599e-06	1.20942	1.96375e-06			1.00463	8.57837e-05
		1.06205	8.10134e-06	1.13969	4.14818e-06	1.20937	1.96551e-06			1.00398	9.01936e-05
		1.06204	8.1072e-06	1.13966	4.15037e-06	1.20932	1.96728e-06			1.00333	9.57307e-05
		1.06203	8.11305e-06	1.13964	4.15256e-06	1.20926	1.96904e-06			1.00274	9.65022e-05
		1.06201	8.11891e-06	1.13961	4.15475e-06	1.20921	1.97081e-06			1.00209	9.38844e-05
		1.062	8.12475e-06	1.13959	4.15693e-06	1.20916	1.97257e-06			1.00145	9.13345e-05
		1.06199	8.1306e-06	1.13956	4.15912e-06	1.20911	1.97434e-06			1.00074	9.20862e-05
		1.06198	8.13643e-06	1.13954	4.16131e-06	1.20905	1.9761e-06			1.0001	9.8221e-05
		1.06196	8.14227e-06	1.13951	4.16349e-06	1.209	1.97787e-06			0.99946	0.000101239
		1.06195	8.1481e-06	1.13949	4.16568e-06	1.20895	1.97963e-06			0.99884	0.000102757
		1.06194	8.15392e-06	1.13946	4.16787e-06	1.2089	1.98139e-06			0.9982	9.83558e-05
		1.06192	8.15974e-06	1.13944	4.17005e-06	1.20884	1.98316e-06			0.99751	0.000102545
		1.06191	8.16555e-06	1.13941	4.17223e-06	1.20879	1.98492e-06			0.99692	0.000106893
		1.0619	8.17137e-06	1.13939	4.17442e-06	1.20874	1.98669e-06			0.99626	0.000102073
		1.06189	8.17717e-06	1.13937	4.1766e-06	1.20869	1.98845e-06			0.99559	0.000103193
		1.06187	8.18297e-06	1.13934	4.17878e-06	1.20863	1.99021e-06			0.99493	0.00010829
		1.06186	8.18877e-06	1.13932	4.18097e-06	1.20858	1.99198e-06			0.99431	0.000110784
		1.06185	8.19456e-06	1.13929	4.18315e-06	1.20853	1.99374e-06			0.99366	0.000110209
		1.06184	8.20035e-06	1.13927	4.18533e-06	1.20848	1.99551e-06			0.99301	0.000112462
		1.06182	8.20613e-06	1.13924	4.18751e-06	1.20843	1.99727e-06			0.99238	0.000111715
		1.06181	8.21191e-06	1.13922	4.18969e-06	1.20837	1.99903e-06			0.99171	0.00011584
		1.0618	8.21769e-06	1.13919	4.19187e-06	1.20832	2.0008e-06			0.99111	0.000115773
		1.06179	8.22346e-06	1.13917	4.19405e-06	1.20827	2.00256e-06			0.99042	0.00011386
		1.06177	8.22922e-06	1.13914	4.19623e-06	1.20822	2.00433e-06			0.98978	0.000124331
		1.06176	8.23498e-06	1.13912	4.19841e-06	1.20817	2.00609e-06			0.98919	0.000125999
		1.06175	8.24074e-06	1.13909	4.20058e-06	1.20812	2.00785e-06			0.98855	0.000116856
		1.06174	8.24649e-06	1.13907	4.20276e-06	1.20806	2.00962e-06			0.98784	0.000119439
		1.06172	8.25224e-06	1.13904	4.20494e-06	1.20801	2.01138e-06			0.98722	0.000125958
		1.06171	8.25798e-06	1.13902	4.20711e-06	1.20796	2.01314e-06			0.98657	0.000125541
		1.0617	8.26372e-06	1.13899	4.20929e-06	1.20791	2.01491e-06			0.98592	0.000127991
		1.06169	8.26945e-06	1.13897	4.21147e-06	1.20786	2.01667e-06			0.98528	0.00013085
		1.06167	8.27518e-06	1.13895	4.21364e-06	1.20781	2.01843e-06			0.98465	0.000130385
		1.06166	8.2809e-06	1.13892	4.21581e-06	1.20776	2.0202e-06			0.98398	0.000136262
		1.06165	8.28662e-06	1.1389	4.21799e-06	1.20771	2.02196e-06			0.98339	0.000137179
		1.06164	8.29234e-06	1.13887	4.22016e-06	1.20765	2.02372e-06			0.98272	0.000137365
		1.06162	8.29805e-06	1.13885	4.22234e-06	1.2076	2.02549e-06			0.98212	0.000142187
		1.06161	8.30376e-06	1.13882	4.22451e-06	1.20755	2.02725e-06			0.98148	0.000135954
		1.0616	8.30946e-06	1.1388	4.22668e-06	1.2075	2.02901e-06			0.9808	0.000140328
		1.06159	8.31516e-06	1.13877	4.22885e-06	1.20745	2.03077e-06			0.98018	0.000140697
		1.06157	8.32085e-06	1.13875	4.23102e-06	1.2074	2.03254e-06			0.97949	0.000142457
		1.06156	8.32654e-06	1.13872	4.23319e-06	1.20735	2.0343e-06			0.97887	0.000147066
		1.06155	8.33222e-06	1.1387	4.23536e-06	1.2073	2.03606e-06			0.97821	0.000148502
		1.06154	8.3379e-06	1.13868	4.23753e-06	1.20725	2.03782e-06			0.97759	0.000150319
		1.06152	8.34358e-06	1.13865	4.2397e-06	1.20719	2.03959e-06			0.97692	0.000155912
		1.06151	8.34925e-06	1.13863	4.24187e-06	1.20714	2.04135e-06			0.97634	0.000159457
		1.0615	8.35491e-06	1.1386	4.24404e-06	1.20709	2.04311e-06			0.97568	0.000152789
		1.06149	8.36057e-06	1.13858	4.24621e-06	1.20704	2.04487e-06			0.97502	0.000155155
		1.06147	8.36623e-06	1.13855	4.24837e-06	1.20699	2.04664e-06			0.97437	0.000164915
		1.06146	8.37188e-06	1.13853	4.25054e-06	1.20694	2.0484e-06			0.97378	0.000165715
		1.06145	8.37753e-06	1.1385	4.25271e-06	1.20689	2.05016e-06			0.97312	0.000164308
		1.06144	8.38317e-06	1.13848	4.25487e-06	1.20684	2.05192e-06			0.9725	0.000161556
		1.06142	8.38881e-06	1.13846	4.25704e-06	1.20679	2.05368e-06			0.9718	0.000160946
		1.06141	8.39445e-06	1.13843	4.2592e-06	1.20674	2.05545e-06			0.97116	0.000178115
		1.0614	8.40008e-06	1.13841	4.26137e-06	1.20669	2.05721e-06			0.97058	0.000174775
		1.06139	8.4057e-06	1.13838	4.26353e-06	1.20664	2.05897e-06			0.9699	0.000172034
		1.06137	8.41132e-06	1.13836	4.26569e-06	1.20659	2.06073e-06			0.96928	0.000177291
		1.06136	8.41694e-06	1.13833	4.26786e-06	1.20654	2.06249e-06			0.96862	0.000180579
		1.06135	8.42255e-06	1.13831	4.27002e-06	1.20649	2.06425e-06			0.96801	0.00018097
		1.06134	8.42816e-06	1.13829	4.27218e-06	1.20644	2.06601e-06			0.96734	0.000182124
		1.06133	8.43376e-06	1.13826	4.27434e-06	1.20639	2.06778e-06			0.96672	0.000184879
		1.06131	8.43936e-06	1.13824	4.2765e-06	1.20634	2.06954e-06			0.96605	0.00018855
		1.0613	8.44496e-06	1.13821	4.27867e-06	1.20629	2.0713e-06			0.96544	0.000190937
		1.06129	8.45055e-06	1.13819	4.28083e-06	1.20624	2.07306e-06			0.96478	0.000194163
		1.06128	8.45613e-06	1.13816	4.28299e-06	1.20619	2.07482e-06			0.96417	0.000195905
		1.06126	8.46171e-06	1.13814	4.28515e-06	1.20614	2.07658e-06			0.9635	0.000187151
		1.06125	8.46729e-06	1.13812	4.2873e-06	1.20609	2.07834e-06
		1.06124	8.47286e-06	1.13809	4.28946e-06	1.20604	2.0801e-06
		1.06123	8.47843e-06	1.13807	4.29162e-06	1.20599	2.08186e-06
		1.06122	8.48399e-06	1.13804	4.29378e-06	1.20594	2.08362e-06
		1.0612	8.48955e-06	1.13802	4.29593e-06	1.20589	2.08538e-06
		1.06119	8.49511e-06	1.138	4.29809e-06	1.20584	2.08714e-06
		1.06118	8.50066e-06	1.13797	4.30025e-06	1.20579	2.0889e-06
		1.06117	8.5062e-06	1.13795	4.3024e-06	1.20574	2.09066e-06
		1.06115	8.51174e-06	1.13792	4.30456e-06	1.20569	2.09242e-06
		1.06114	8.51728e-06	1.1379	4.30671e-06	1.20564	2.09418e-06
		1.06113	8.52281e-06	1.13788	4.30887e-06	1.20559	2.09594e-06
		1.06112	8.52834e-06	1.13785	4.31102e-06	1.20554	2.0977e-06
		1.06111	8.53386e-06	1.13783	4.31317e-06	1.20549	2.09946e-06
		1.06109	8.53938e-06	1.1378	4.31533e-06	1.20544	2.10122e-06
		1.06108	8.5449e-06	1.13778	4.31748e-06	1.20539	2.10298e-06
		1.06107	8.55041e-06	1.13776	4.31963e-06	1.20534	2.10474e-06
		1.06106	8.55591e-06	1.13773	4.32178e-06	1.2053	2.1065e-06
		1.06105	8.56141e-06	1.13771	4.32394e-06	1.20525	2.10826e-06
		1.06103	8.56691e-06	1.13768	4.32609e-06	1.2052	2.11002e-06
		1.06102	8.5724e-06	1.13766	4.32824e-06	1.20515	2.11178e-06
		1.06101	8.57789e-06	1.13764	4.33039e-06	1.2051	2.11353e-06
		1.061	8.58338e-06	1.13761	4.33254e-06	1.20505	2.11529e-06
		1.06098	8.58886e-06	1.13759	4.33468e-06	1.205	2.11705e-06
		1.06097	8.59433e-06	1.13756	4.33683e-06	1.20495	2.11881e-06
		1.06096	8.5998e-06	1.13754	4.33898e-06	1.2049	2.12057e-06
		1.06095	8.60527e-06	1.13752	4.34113e-06	1.20485	2.12233e-06
		1.06094	8.61073e-06	1.13749	4.34328e-06	1.20481	2.12408e-06
		1.06092	8.61619e-06	1.13747	4.34542e-06	1.20476	2.12584e-06
		1.06091	8.62164e-06	1.13744	4.34757e-06	1.20471	2.1276e-06
		1.0609	8.62709e-06	1.13742	4.34971e-06	1.20466	2.12936e-06
		1.06089	8.63253e-06	1.1374	4.35186e-06	1.20461	2.13112e-06
		1.06088	8.63797e-06	1.13737	4.354e-06	1.20456	2.13287e-06
		1.06086	8.64341e-06	1.13735	4.35615e-06	1.20451	2.13463e-06
		1.06085	8.64884e-06	1.13733	4.35829e-06	1.20447	2.13639e-06
		1.06084	8.65426e-06	1.1373	4.36044e-06	1.20442	2.13814e-06
		1.06083	8.65969e-06	1.13728	4.36258e-06	1.20437	2.1399e-06
		1.06082	8.66511e-06	1.13725	4.36472e-06	1.20432	2.14166e-06
		1.0608	8.67052e-06	1.13723	4.36686e-06	1.20427	2.14341e-06
		1.06079	8.67593e-06	1.13721	4.36901e-06	1.20422	2.14517e-06
		1.06078	8.68133e-06	1.13718	4.37115e-06	1.20418	2.14693e-06
		1.06077	8.68673e-06	1.13716	4.37329e-06	1.20413	2.14868e-06
		1.06076	8.69213e-06	1.13714	4.37543e-06	1.20408	2.15044e-06
		1.06074	8.69752e-06	1.13711	4.37757e-06	1.20403	2.1522e-06
		1.06073	8.70291e-06	1.13709	4.37971e-06	1.20398	2.15395e-06
		1.06072	8.70829e-06	1.13706	4.38185e-06	1.20393	2.15571e-06
		1.06071	8.71367e-06	1.13704	4.38399e-06	1.20389	2.15746e-06
		1.0607	8.71905e-06	1.13702	4.38613e-06	1.20384	2.15922e-06
		1.06069	8.72442e-06	1.13699	4.38826e-06	1.20379	2.16098e-06
		1.06067	8.72978e-06	1.13697	4.3904e-06	1.20374	2.16273e-06
		1.06066	8.73514e-06	1.13695	4.39254e-06	1.20369	2.16449e-06
		1.06065	8.7405e-06	1.13692	4.39467e-06	1.20365	2.16624e-06
		1.06064	8.74585e-06	1.1369	4.39681e-06	1.2036	2.168e-06
		1.06063	8.7512e-06	1.13688	4.39895e-06	1.20355	2.16975e-06
		1.06061	8.75654e-06	1.13685	4.40108e-06	1.2035	2.17151e-06
		1.0606	8.76188e-06	1.13683	4.40322e-06	1.20346	2.17326e-06
		1.06059	8.76722e-06	1.13681	4.40535e-06	1.20341	2.17501e-06
		1.06058	8.77255e-06	1.13678	4.40749e-06	1.20336	2.17677e-06
		1.06057	8.77788e-06	1.13676	4.40962e-06	1.20331	2.17852e-06
		1.06056	8.7832e-06	1.13674	4.41175e-06	1.20327	2.18028e-06
		1.06054	8.78852e-06	1.13671	4.41388e-06	1.20322	2.18203e-06
		1.06053	8.79383e-06	1.13669	4.41602e-06	1.20317	2.18378e-06
		1.06052	8.79914e-06	1.13666	4.41815e-06	1.20312	2.18554e-06
		1.06051	8.80445e-06	1.13664	4.42028e-06	1.20308	2.18729e-06
		1.0605	8.80975e-06	1.13662	4.42241e-06	1.20303	2.18904e-06
		1.06048	8.81504e-06	1.13659	4.42454e-06	1.20298	2.1908e-06
		1.06047	8.82034e-06	1.13657	4.42667e-06	1.20293	2.19255e-06
		1.06046	8.82562e-06	1.13655	4.4288e-06	1.20289	2.1943e-06
		1.06045	8.83091e-06	1.13652	4.43093e-06	1.20284	2.19606e-06
		1.06044	8.83619e-06	1.1365	4.43306e-06	1.20279	2.19781e-06
		1.06043	8.84146e-06	1.13648	4.43519e-06	1.20275	2.19956e-06
		1.06041	8.84673e-06	1.13645	4.43732e-06	1.2027	2.20131e-06
		1.0604	8.852e-06	1.13643	4.43944e-06	1.20265	2.20307e-06
		1.06039	8.85726e-06	1.13641	4.44157e-06	1.2026	2.20482e-06
		1.06038	8.86252e-06	1.13638	4.4437e-06	1.20256	2.20657e-06
		1.06037	8.86777e-06	1.13636	4.44583e-06	1.20251	2.20832e-06
		1.06036	8.87302e-06	1.13634	4.44795e-06	1.20246	2.21007e-06
		1.06034	8.87827e-06	1.13631	4.45008e-06	1.20242	2.21182e-06
		1.06033	8.88351e-06	1.13629	4.4522e-06	1.20237	2.21358e-06
		1.06032	8.88875e-06	1.13627	4.45433e-06	1.20232	2.21533e-06
		1.06031	8.89398e-06	1.13624	4.45645e-06	1.20228	2.21708e-06
		1.0603	8.89921e-06	1.13622	4.45857e-06	1.20223	2.21883e-06
		1.06029	8.90443e-06	1.1362	4.4607e-06	1.20218	2.22058e-06
		1.06027	8.90965e-06	1.13617	4.46282e-06	1.20214	2.22233e-06
		1.06026	8.91487e-06	1.13615	4.46494e-06	1.20209	2.22408e-06
		1.06025	8.92008e-06	1.13613	4.46707e-06	1.20204	2.22583e-06
		1.06024	8.92528e-06	1.13611	4.46919e-06	1.202	2.22758e-06
		1.06023	8.93049e-06	1.13608	4.47131e-06	1.20195	2.22933e-06
		1.06022	8.93568e-06	1.13606	4.47343e-06	1.2019	2.23108e-06
		1.0602	8.94088e-06	1.13604	4.47555e-06	1.20186	2.23283e-06
		1.06019	8.94607e-06	1.13601	4.47767e-06	1.20181	2.23458e-06
		1.06018	8.95125e-06	1.13599	4.47979e-06	1.20176	2.23633e-06
		1.06017	8.95643e-06	1.13597	4.48191e-06	1.20172	2.23808e-06
		1.06016	8.96161e-06	1.13594	4.48403e-06	1.20167	2.23983e-06
		1.06015	8.96678e-06	1.13592	4.48615e-06	1.20163	2.24157e-06
		1.06014	8.97195e-06	1.1359	4.48827e-06	1.20158	2.24332e-06
		1.06012	8.97712e-06	1.13587	4.49038e-06	1.20153	2.24507e-06
		1.06011	8.98228e-06	1.13585	4.4925e-06	1.20149	2.24682e-06
		1.0601	8.98743e-06	1.13583	4.49462e-06	1.20144	2.24857e-06
		1.06009	8.99259e-06	1.1358	4.49673e-06	1.20139	2.25032e-06
		1.06008	8.99773e-06	1.13578	4.49885e-06	1.20135	2.25206e-06
		1.06007	9.00288e-06	1.13576	4.50096e-06	1.2013	2.25381e-06
		1.06005	9.00802e-06	1.13574	4.50308e-06	1.20126	2.25556e-06
		1.06004	9.01315e-06	1.13571	4.50519e-06	1.20121	2.2573e-06
		1.06003	9.01828e-06	1.13569	4.50731e-06	1.20116	2.25905e-06
		1.06002	9.02341e-06	1.13567	4.50942e-06	1.20112	2.2608e-06
		1.06001	9.02853e-06	1.13564	4.51154e-06	1.20107	2.26255e-06
		1.06	9.03365e-06	1.13562	4.51365e-06	1.20103	2.26429e-06
		1.05999	9.03876e-06	1.1356	4.51576e-06	1.20098	2.26604e-06
		1.05997	9.04387e-06	1.13557	4.51787e-06	1.20094	2.26778e-06
		1.05996	9.04898e-06	1.13555	4.51999e-06	1.20089	2.26953e-06
		1.05995	9.05408e-06	1.13553	4.5221e-06	1.20084	2.27128e-06
		1.05994	9.05917e-06	1.13551	4.52421e-06	1.2008	2.27302e-06
		1.05993	9.06427e-06	1.13548	4.52632e-06	1.20075	2.27477e-06
		1.05992	9.06936e-06	1.13546	4.52843e-06	1.20071	2.27651e-06
		1.05991	9.07444e-06	1.13544	4.53054e-06	1.20066	2.27826e-06
		1.05989	9.07952e-06	1.13541	4.53265e-06	1.20062	2.28e-06
		1.05988	9.0846e-06	1.13539	4.53476e-06	1.20057	2.28175e-06
		1.05987	9.08967e-06	1.13537	4.53687e-06	1.20053	2.28349e-06
		1.05986	9.09474e-06	1.13535	4.53898e-06	1.20048	2.28524e-06
		1.05985	9.0998e-06	1.13532	4.54108e-06	1.20044	2.28698e-06
		1.05984	9.10486e-06	1.1353	4.54319e-06	1.20039	2.28872e-06
		1.05983	9.10992e-06	1.13528	4.5453e-06	1.20035	2.29047e-06
		1.05981	9.11497e-06	1.13525	4.5474e-06	1.2003	2.29221e-06
		1.0598	9.12001e-06	1.13523	4.54951e-06	1.20025	2.29395e-06
		1.05979	9.12506e-06	1.13521	4.55162e-06	1.20021	2.2957e-06
		1.05978	9.1301e-06	1.13519	4.55372e-06	1.20016	2.29744e-06
		1.05977	9.13513e-06	1.13516	4.55583e-06	1.20012	2.29918e-06
		1.05976	9.14016e-06	1.13514	4.55793e-06	1.20007	2.30093e-06
		1.05975	9.14519e-06	1.13512	4.56004e-06	1.20003	2.30267e-06
		1.05974	9.15021e-06	1.1351	4.56214e-06	1.19998	2.30441e-06
		1.05972	9.15523e-06	1.13507	4.56424e-06	1.19994	2.30615e-06
		1.05971	9.16024e-06	1.13505	4.56635e-06	1.19989	2.30789e-06
		1.0597	9.16525e-06	1.13503	4.56845e-06	1.19985	2.30964e-06
		1.05969	9.17026e-06	1.135	4.57055e-06	1.1998	2.31138e-06
		1.05968	9.17526e-06	1.13498	4.57265e-06	1.19976	2.31312e-06
		1.05967	9.18025e-06	1.13496	4.57475e-06	1.19972	2.31486e-06
		1.05966	9.18525e-06	1.13494	4.57685e-06	1.19967	2.3166e-06
		1.05964	9.19024e-06	1.13491	4.57896e-06	1.19963	2.31834e-06
		1.05963	9.19522e-06	1.13489	4.58106e-06	1.19958	2.32008e-06
		1.05962	9.2002e-06	1.13487	4.58316e-06	1.19954	2.32182e-06
		1.05961	9.20518e-06	1.13485	4.58525e-06	1.19949	2.32356e-06
		1.0596	9.21015e-06	1.13482	4.58735e-06	1.19945	2.3253e-06
		1.05959	9.21512e-06	1.1348	4.58945e-06	1.1994	2.32704e-06
		1.05958	9.22009e-06	1.13478	4.59155e-06	1.19936	2.32878e-06
		1.05957	9.22505e-06	1.13476	4.59365e-06	1.19931	2.33052e-06
		1.05955	9.23e-06	1.13473	4.59575e-06	1.19927	2.33226e-06
		1.05954	9.23495e-06	1.13471	4.59784e-06	1.19923	2.334e-06
		1.05953	9.2399e-06	1.13469	4.59994e-06	1.19918	2.33574e-06
		1.05952	9.24485e-06	1.13467	4.60204e-06	1.19914	2.33748e-06
		1.05951	9.24979e-06	1.13464	4.60413e-06	1.19909	2.33921e-06
		1.0595	9.25472e-06	1.13462	4.60623e-06	1.19905	2.34095e-06
		1.05949	9.25965e-06	1.1346	4.60832e-06	1.199	2.34269e-06
		1.05948	9.26458e-06	1.13458	4.61042e-06	1.19896	2.34443e-06
		1.05947	9.2695e-06	1.13455	4.61251e-06	1.19892	2.34617e-06
		1.05945	9.27442e-06	1.13453	4.6146e-06	1.19887	2.3479e-06
		1.05944	9.27934e-06	1.13451	4.6167e-06	1.19883	2.34964e-06
		1.05943	9.28425e-06	1.13449	4.61879e-06	1.19878	2.35138e-06
		1.05942	9.28916e-06	1.13446	4.62088e-06	1.19874	2.35311e-06
		1.05941	9.29406e-06	1.13444	4.62298e-06	1.19869	2.35485e-06
		1.0594	9.29896e-06	1.13442	4.62507e-06	1.19865	2.35659e-06
		1.05939	9.30385e-06	1.1344	4.62716e-06	1.19861	2.35832e-06
		1.05938	9.30875e-06	1.13437	4.62925e-06	1.19856	2.36006e-06
		1.05936	9.31363e-06	1.13435	4.63134e-06	1.19852	2.36179e-06
		1.05935	9.31852e-06	1.13433	4.63343e-06	1.19848	2.36353e-06
		1.05934	9.32339e-06	1.13431	4.63552e-06	1.19843	2.36526e-06
		1.05933	9.32827e-06	1.13428	4.63761e-06	1.19839	2.367e-06
		1.05932	9.33314e-06	1.13426	4.6397e-06	1.19834	2.36873e-06
		1.05931	9.33801e-06	1.13424	4.64179e-06	1.1983	2.37047e-06
		1.0593	9.34287e-06	1.13422	4.64388e-06	1.19826	2.3722e-06
		1.05929	9.34773e-06	1.1342	4.64596e-06	1.19821	2.37394e-06
		1.05928	9.35258e-06	1.13417	4.64805e-06	1.19817	2.37567e-06
		1.05926	9.35743e-06	1.13415	4.65014e-06	1.19813	2.3774e-06
		1.05925	9.36228e-06	1.13413	4.65223e-06	1.19808	2.37914e-06
		1.05924	9.36712e-06	1.13411	4.65431e-06	1.19804	2.38087e-06
		1.05923	9.37196e-06	1.13408	4.6564e-06	1.19799	2.3826e-06
		1.05922	9.37679e-06	1.13406	4.65848e-06	1.19795	2.38434e-06
		1.05921	9.38162e-06	1.13404	4.66057e-06	1.19791	2.38607e-06
		1.0592	9.38645e-06	1.13402	4.66265e-06	1.19786	2.3878e-06
		1.05919	9.39127e-06	1.134	4.66474e-06	1.19782	2.38953e-06
		1.05918	9.39609e-06	1.13397	4.66682e-06	1.19778	2.39126e-06
		1.05917	9.40091e-06	1.13395	4.66891e-06	1.19773	2.393e-06
		1.05915	9.40572e-06	1.13393	4.67099e-06	1.19769	2.39473e-06
		1.05914	9.41052e-06	1.13391	4.67307e-06	1.19765	2.39646e-06
		1.05913	9.41532e-06	1.13388	4.67516e-06	1.1976	2.39819e-06
		1.05912	9.42012e-06	1.13386	4.67724e-06	1.19756	2.39992e-06
		1.05911	9.42492e-06	1.13384	4.67932e-06	1.19752	2.40165e-06
		1.0591	9.42971e-06	1.13382	4.6814e-06	1.19748	2.40338e-06
		1.05909	9.43449e-06	1.1338	4.68348e-06	1.19743	2.40511e-06
		1.05908	9.43928e-06	1.13377	4.68556e-06	1.19739	2.40684e-06
		1.05907	9.44405e-06	1.13375	4.68764e-06	1.19735	2.40857e-06
		1.05906	9.44883e-06	1.13373	4.68972e-06	1.1973	2.4103e-06
		1.05904	9.4536e-06	1.13371	4.6918e-06	1.19726	2.41203e-06
		1.05903	9.45837e-06	1.13369	4.69388e-06	1.19722	2.41376e-06
		1.05902	9.46313e-06	1.13366	4.69596e-06	1.19717	2.41549e-06
		1.05901	9.46789e-06	1.13364	4.69804e-06	1.19713	2.41721e-06
		1.059	9.47264e-06	1.13362	4.70012e-06	1.19709	2.41894e-06
		1.05899	9.47739e-06	1.1336	4.70219e-06	1.19705	2.42067e-06
		1.05898	9.48214e-06	1.13358	4.70427e-06	1.197	2.4224e-06
		1.05897	9.48688e-06	1.13355	4.70635e-06	1.19696	2.42413e-06
		1.05896	9.49162e-06	1.13353	4.70842e-06	1.19692	2.42585e-06
		1.05895	9.49635e-06	1.13351	4.7105e-06	1.19687	2.42758e-06
		1.05894	9.50108e-06	1.13349	4.71257e-06	1.19683	2.42931e-06
		1.05892	9.50581e-06	1.13347	4.71465e-06	1.19679	2.43103e-06
		1.05891	9.51053e-06	1.13344	4.71672e-06	1.19675	2.43276e-06
		1.0589	9.51525e-06	1.13342	4.7188e-06	1.1967	2.43448e-06
		1.05889	9.51997e-06	1.1334	4.72087e-06	1.19666	2.43621e-06
		1.05888	9.52468e-06	1.13338	4.72295e-06	1.19662	2.43794e-06
		1.05887	9.52939e-06	1.13336	4.72502e-06	1.19658	2.43966e-06
		1.05886	9.53409e-06	1.13333	4.72709e-06	1.19653	2.44139e-06
		1.05885	9.53879e-06	1.13331	4.72917e-06	1.19649	2.44311e-06
		1.05884	9.54348e-06	1.13329	4.73124e-06	1.19645	2.44484e-06
		1.05883	9.54818e-06	1.13327	4.73331e-06	1.19641	2.44656e-06
		1.05882	9.55286e-06	1.13325	4.73538e-06	1.19637	2.44828e-06
		1.0588	9.55755e-06	1.13322	4.73745e-06	1.19632	2.45001e-06
		1.05879	9.56223e-06	1.1332	4.73952e-06	1.19628	2.45173e-06
		1.05878	9.5669e-06	1.13318	4.74159e-06	1.19624	2.45345e-06
		1.05877	9.57157e-06	1.13316	4.74366e-06	1.1962	2.45518e-06
		1.05876	9.57624e-06	1.13314	4.74573e-06	1.19615	2.4569e-06
		1.05875	9.5809e-06	1.13311	4.7478e-06	1.19611	2.45862e-06
		1.05874	9.58557e-06	1.13309	4.74987e-06	1.19607	2.46034e-06
		1.05873	9.59022e-06	1.13307	4.75194e-06	1.19603	2.46207e-06
		1.05872	9.59487e-06	1.13305	4.75401e-06	1.19599	2.46379e-06
		1.05871	9.59952e-06	1.13303	4.75607e-06	1.19594	2.46551e-06
		1.0587	9.60417e-06	1.13301	4.75814e-06	1.1959	2.46723e-06
		1.05869	9.60881e-06	1.13298	4.76021e-06	1.19586	2.46895e-06
		1.05868	9.61344e-06	1.13296	4.76227e-06	1.19582	2.47067e-06
		1.05866	9.61808e-06	1.13294	4.76434e-06	1.19578	2.47239e-06
		1.05865	9.62271e-06	1.13292	4.76641e-06	1.19573	2.47411e-06
		1.05864	9.62733e-06	1.1329	4.76847e-06	1.19569	2.47583e-06
		1.05863	9.63195e-06	1.13288	4.77054e-06	1.19565	2.47755e-06
		1.05862	9.63657e-06	1.13285	4.7726e-06	1.19561	2.47927e-06
		1.05861	9.64118e-06	1.13283	4.77466e-06	1.19557	2.48099e-06
		1.0586	9.64579e-06	1.13281	4.77673e-06	1.19552	2.48271e-06
		1.05859	9.6504e-06	1.13279	4.77879e-06	1.19548	2.48443e-06
		1.05858	9.655e-06	1.13277	4.78085e-06	1.19544	2.48615e-06
		1.05857	9.6596e-06	1.13275	4.78292e-06	1.1954	2.48787e-06
		1.05856	9.66419e-06	1.13272	4.78498e-06	1.19536	2.48958e-06
		1.05855	9.66878e-06	1.1327	4.78704e-06	1.19532	2.4913e-06
		1.05854	9.67337e-06	1.13268	4.7891e-06	1.19527	2.49302e-06
		1.05852	9.67795e-06	1.13266	4.79116e-06	1.19523	2.49474e-06
		1.05851	9.68253e-06	1.13264	4.79323e-06	1.19519	2.49645e-06
		1.0585	9.6871e-06	1.13262	4.79529e-06	1.19515	2.49817e-06
		1.05849	9.69168e-06	1.13259	4.79735e-06	1.19511	2.49989e-06
		1.05848	9.69624e-06	1.13257	4.79941e-06	1.19507	2.5016e-06
		1.05847	9.70081e-06	1.13255	4.80146e-06	1.19503	2.50332e-06
		1.05846	9.70537e-06	1.13253	4.80352e-06	1.19498	2.50503e-06
		1.05845	9.70992e-06	1.13251	4.80558e-06	1.19494	2.50675e-06
		1.05844	9.71447e-06	1.13249	4.80764e-06	1.1949	2.50846e-06
		1.05843	9.71902e-06	1.13246	4.8097e-06	1.19486	2.51018e-06
		1.05842	9.72356e-06	1.13244	4.81176e-06	1.19482	2.51189e-06
		1.05841	9.72811e-06	1.13242	4.81381e-06	1.19478	2.51361e-06
		1.0584	9.73264e-06	1.1324	4.81587e-06	1.19474	2.51532e-06
		1.05839	9.73717e-06	1.13238	4.81793e-06	1.1947	2.51703e-06
		1.05838	9.7417e-06	1.13236	4.81998e-06	1.19465	2.51875e-06
		1.05836	9.74623e-06	1.13234	4.82204e-06	1.19461	2.52046e-06
		1.05835	9.75075e-06	1.13231	4.82409e-06	1.19457	2.52217e-06
		1.05834	9.75527e-06	1.13229	4.82615e-06	1.19453	2.52389e-06
		1.05833	9.75978e-06	1.13227	4.8282e-06	1.19449	2.5256e-06
		1.05832	9.76429e-06	1.13225	4.83026e-06	1.19445	2.52731e-06
		1.05831	9.7688e-06	1.13223	4.83231e-06	1.19441	2.52902e-06
		1.0583	9.7733e-06	1.13221	4.83436e-06	1.19437	2.53073e-06
		1.05829	9.7778e-06	1.13219	4.83641e-06	1.19433	2.53244e-06
		1.05828	9.78229e-06	1.13216	4.83847e-06	1.19429	2.53415e-06
		1.05827	9.78678e-06	1.13214	4.84052e-06	1.19424	2.53587e-06
		1.05826	9.79127e-06	1.13212	4.84257e-06	1.1942	2.53758e-06
		1.05825	9.79575e-06	1.1321	4.84462e-06	1.19416	2.53929e-06
		1.05824	9.80023e-06	1.13208	4.84667e-06	1.19412	2.541e-06
		1.05823	9.80471e-06	1.13206	4.84872e-06	1.19408	2.54271e-06
		1.05822	9.80918e-06	1.13204	4.85077e-06	1.19404	2.54441e-06
		1.05821	9.81365e-06	1.13201	4.85282e-06	1.194	2.54612e-06
		1.0582	9.81812e-06	1.13199	4.85487e-06	1.19396	2.54783e-06
		1.05818	9.82258e-06	1.13197	4.85692e-06	1.19392	2.54954e-06
		1.05817	9.82703e-06	1.13195	4.85897e-06	1.19388	2.55125e-06
		1.05816	9.83149e-06	1.13193	4.86102e-06	1.19384	2.55296e-06
		1.05815	9.83594e-06	1.13191	4.86307e-06	1.1938	2.55466e-06
		1.05814	9.84038e-06	1.13189	4.86512e-06	1.19376	2.55637e-06
		1.05813	9.84482e-06	1.13186	4.86716e-06	1.19372	2.55808e-06
		1.05812	9.84926e-06	1.13184	4.86921e-06	1.19368	2.55978e-06
		1.05811	9.8537e-06	1.13182	4.87126e-06	1.19363	2.56149e-06
		1.0581	9.85813e-06	1.1318	4.8733e-06	1.19359	2.5632e-06
		1.05809	9.86255e-06	1.13178	4.87535e-06	1.19355	2.5649e-06
		1.05808	9.86698e-06	1.13176	4.87739e-06	1.19351	2.56661e-06
		1.05807	9.8714e-06	1.13174	4.87944e-06	1.19347	2.56831e-06
		1.05806	9.87581e-06	1.13172	4.88148e-06	1.19343	2.57002e-06
		1.05805	9.88023e-06	1.13169	4.88353e-06	1.19339	2.57172e-06
		1.05804	9.88463e-06	1.13167	4.88557e-06	1.19335	2.57343e-06
		1.05803	9.88904e-06	1.13165	4.88762e-06	1.19331	2.57513e-06
		1.05802	9.89344e-06	1.13163	4.88966e-06	1.19327	2.57684e-06
		1.05801	9.89784e-06	1.13161	4.8917e-06	1.19323	2.57854e-06
		1.058	9.90223e-06	1.13159	4.89375e-06	1.19319	2.58024e-06
		1.05799	9.90662e-06	1.13157	4.89579e-06	1.19315	2.58195e-06
		1.05797	9.91101e-06	1.13155	4.89783e-06	1.19311	2.58365e-06
		1.05796	9.91539e-06	1.13153	4.89987e-06	1.19307	2.58535e-06
		1.05795	9.91977e-06	1.1315	4.90191e-06	1.19303	2.58705e-06
		1.05794	9.92414e-06	1.13148	4.90395e-06	1.19299	2.58875e-06
		1.05793	9.92851e-06	1.13146	4.90599e-06	1.19295	2.59046e-06
		1.05792	9.93288e-06	1.13144	4.90803e-06	1.19291	2.59216e-06
		1.05791	9.93725e-06	1.13142	4.91007e-06	1.19287	2.59386e-06
		1.0579	9.94161e-06	1.1314	4.91211e-06	1.19283	2.59556e-06
		1.05789	9.94596e-06	1.13138	4.91415e-06	1.19279	2.59726e-06
		1.05788	9.95032e-06	1.13136	4.91619e-06	1.19275	2.59896e-06
		1.05787	9.95467e-06	1.13134	4.91823e-06	1.19271	2.60066e-06
		1.05786	9.95901e-06	1.13131	4.92026e-06	1.19267	2.60236e-06
		1.05785	9.96335e-06	1.13129	4.9223e-06	1.19263	2.60406e-06
		1.05784	9.96769e-06	1.13127	4.92434e-06	1.19259	2.60575e-06
		1.05783	9.97203e-06	1.13125	4.92638e-06	1.19255	2.60745e-06
		1.05782	9.97636e-06	1.13123	4.92841e-06	1.19251	2.60915e-06
		1.05781	9.98068e-06	1.13121	4.93045e-06	1.19247	2.61085e-06
		1.0578	9.98501e-06	1.13119	4.93248e-06	1.19243	2.61255e-06
		1.05779	9.98933e-06	1.13117	4.93452e-06	1.19239	2.61424e-06
		1.05778	9.99364e-06	1.13115	4.93655e-06	1.19235	2.61594e-06
		1.05777	9.99796e-06	1.13113	4.93859e-06	1.19231	2.61764e-06
		1.05776	1.00023e-05	1.1311	4.94062e-06	1.19228	2.61933e-06
		1.05775	1.00066e-05	1.13108	4.94266e-06	1.19224	2.62103e-06
		1.05774	1.00109e-05	1.13106	4.94469e-06	1.1922	2.62273e-06
		1.05773	1.00152e-05	1.13104	4.94672e-06	1.19216	2.62442e-06
		1.05771	1.00195e-05	1.13102	4.94875e-06	1.19212	2.62612e-06
		1.0577	1.00238e-05	1.131	4.95079e-06	1.19208	2.62781e-06
		1.05769	1.0028e-05	1.13098	4.95282e-06	1.19204	2.62951e-06
		1.05768	1.00323e-05	1.13096	4.95485e-06	1.192	2.6312e-06
		1.05767	1.00366e-05	1.13094	4.95688e-06	1.19196	2.63289e-06
		1.05766	1.00409e-05	1.13092	4.95891e-06	1.19192	2.63459e-06
		1.05765	1.00452e-05	1.1309	4.96094e-06	1.19188	2.63628e-06
		1.05764	1.00494e-05	1.13087	4.96297e-06	1.19184	2.63797e-06
		1.05763	1.00537e-05	1.13085	4.965e-06	1.1918	2.63967e-06
		1.05762	1.0058e-05	1.13083	4.96703e-06	1.19176	2.64136e-06
		1.05761	1.00622e-05	1.13081	4.96906e-06	1.19172	2.64305e-06
		1.0576	1.00665e-05	1.13079	4.97109e-06	1.19168	2.64474e-06
		1.05759	1.00707e-05	1.13077	4.97312e-06	1.19165	2.64643e-06
		1.05758	1.0075e-05	1.13075	4.97515e-06	1.19161	2.64813e-06
		1.05757	1.00792e-05	1.13073	4.97717e-06	1.19157	2.64982e-06
		1.05756	1.00834e-05	1.13071	4.9792e-06	1.19153	2.65151e-06
		1.05755	1.00877e-05	1.13069	4.98123e-06	1.19149	2.6532e-06
		1.05754	1.00919e-05	1.13067	4.98325e-06	1.19145	2.65489e-06
		1.05753	1.00961e-05	1.13065	4.98528e-06	1.19141	2.65658e-06
		1.05752	1.01004e-05	1.13062	4.9873e-06	1.19137	2.65827e-06
		1.05751	1.01046e-05	1.1306	4.98933e-06	1.19133	2.65995e-06
		1.0575	1.01088e-05	1.13058	4.99135e-06	1.19129	2.66164e-06
		1.05749	1.0113e-05	1.13056	4.99338e-06	1.19126	2.66333e-06
		1.05748	1.01172e-05	1.13054	4.9954e-06	1.19122	2.66502e-06
		1.05747	1.01214e-05	1.13052	4.99743e-06	1.19118	2.66671e-06
		1.05746	1.01257e-05	1.1305	4.99945e-06	1.19114	2.66839e-06
		1.05745	1.01299e-05	1.13048	5.00147e-06	1.1911	2.67008e-06
		1.05744	1.01341e-05	1.13046	5.0035e-06	1.19106	2.67177e-06
		1.05743	1.01382e-05	1.13044	5.00552e-06	1.19102	2.67345e-06
		1.05742	1.01424e-05	1.13042	5.00754e-06	1.19098	2.67514e-06
		1.05741	1.01466e-05	1.1304	5.00956e-06	1.19094	2.67683e-06
		1.0574	1.01508e-05	1.13038	5.01158e-06	1.19091	2.67851e-06
		1.05739	1.0155e-05	1.13035	5.01361e-06	1.19087	2.6802e-06
		1.05738	1.01592e-05	1.13033	5.01563e-06	1.19083	2.68188e-06
		1.05737	1.01633e-05	1.13031	5.01765e-06	1.19079	2.68357e-06
		1.05736	1.01675e-05	1.13029	5.01967e-06	1.19075	2.68525e-06
		1.05735	1.01717e-05	1.13027	5.02169e-06	1.19071	2.68693e-06
		1.05734	1.01758e-05	1.13025	5.0237e-06	1.19067	2.68862e-06
		1.05733	1.018e-05	1.13023	5.02572e-06	1.19064	2.6903e-06
		1.05731	1.01841e-05	1.13021	5.02774e-06	1.1906	2.69198e-06
		1.0573	1.01883e-05	1.13019	5.02976e-06	1.19056	2.69366e-06
		1.05729	1.01924e-05	1.13017	5.03178e-06	1.19052	2.69535e-06
		1.05728	1.01966e-05	1.13015	5.03379e-06	1.19048	2.69703e-06
		1.05727	1.02007e-05	1.13013	5.03581e-06	1.19044	2.69871e-06
		1.05726	1.02049e-05	1.13011	5.03783e-06	1.19041	2.70039e-06
		1.05725	1.0209e-05	1.13009	5.03984e-06	1.19037	2.70207e-06
		1.05724	1.02131e-05	1.13007	5.04186e-06	1.19033	2.70375e-06
		1.05723	1.02173e-05	1.13005	5.04388e-06	1.19029	2.70543e-06
		1.05722	1.02214e-05	1.13003	5.04589e-06	1.19025	2.70711e-06
		1.05721	1.02255e-05	1.13	5.04791e-06	1.19021	2.70879e-06
		1.0572	1.02296e-05	1.12998	5.04992e-06	1.19018	2.71047e-06
		1.05719	1.02337e-05	1.12996	5.05193e-06	1.19014	2.71215e-06
		1.05718	1.02378e-05	1.12994	5.05395e-06	1.1901	2.71383e-06
		1.05717	1.02419e-05	1.12992	5.05596e-06	1.19006	2.71551e-06
		1.05716	1.0246e-05	1.1299	5.05797e-06	1.19002	2.71719e-06
		1.05715	1.02501e-05	1.12988	5.05999e-06	1.18998	2.71886e-06
		1.05714	1.02542e-05	1.12986	5.062e-06	1.18995	2.72054e-06
		1.05713	1.02583e-05	1.12984	5.06401e-06	1.18991	2.72222e-06
		1.05712	1.02624e-05	1.12982	5.06602e-06	1.18987	2.72389e-06
		1.05711	1.02665e-05	1.1298	5.06803e-06	1.18983	2.72557e-06
		1.0571	1.02706e-05	1.12978	5.07004e-06	1.18979	2.72725e-06
		1.05709	1.02747e-05	1.12976	5.07205e-06	1.18976	2.72892e-06
		1.05708	1.02787e-05	1.12974	5.07407e-06	1.18972	2.7306e-06
		1.05707	1.02828e-05	1.12972	5.07607e-06	1.18968	2.73227e-06
		1.05706	1.02869e-05	1.1297	5.07808e-06	1.18964	2.73395e-06
		1.05705	1.02909e-05	1.12968	5.08009e-06	1.18961	2.73562e-06
		1.05704	1.0295e-05	1.12966	5.0821e-06	1.18957	2.73729e-06
		1.05703	1.02991e-05	1.12964	5.08411e-06	1.18953	2.73897e-06
		1.05702	1.03031e-05	1.12962	5.08612e-06	1.18949	2.74064e-06
		1.05701	1.03072e-05	1.1296	5.08813e-06	1.18945	2.74231e-06
		1.057	1.03112e-05	1.12958	5.09013e-06	1.18942	2.74399e-06
		1.05699	1.03153e-05	1.12956	5.09214e-06	1.18938	2.74566e-06
		1.05698	1.03193e-05	1.12953	5.09415e-06	1.18934	2.74733e-06
		1.05697	1.03233e-05	1.12951	5.09615e-06	1.1893	2.749e-06
		1.05696	1.03274e-05	1.12949	5.09816e-06	1.18927	2.75067e-06
		1.05695	1.03314e-05	1.12947	5.10016e-06	1.18923	2.75234e-06
		1.05694	1.03354e-05	1.12945	5.10217e-06	1.18919	2.75401e-06
		1.05693	1.03394e-05	1.12943	5.10417e-06	1.18915	2.75568e-06
		1.05692	1.03435e-05	1.12941	5.10618e-06	1.18911	2.75735e-06
		1.05691	1.03475e-05	1.12939	5.10818e-06	1.18908	2.75902e-06
		1.0569	1.03515e-05	1.12937	5.11019e-06	1.18904	2.76069e-06
		1.05689	1.03555e-05	1.12935	5.11219e-06	1.189	2.76236e-06
		1.05688	1.03595e-05	1.12933	5.11419e-06	1.18896	2.76403e-06
		1.05687	1.03635e-05	1.12931	5.11619e-06	1.18893	2.7657e-06
		1.05686	1.03675e-05	1.12929	5.1182e-06	1.18889	2.76736e-06
		1.05685	1.03715e-05	1.12927	5.1202e-06	1.18885	2.76903e-06
		1.05684	1.03755e-05	1.12925	5.1222e-06	1.18881	2.7707e-06
		1.05683	1.03795e-05	1.12923	5.1242e-06	1.18878	2.77237e-06
		1.05682	1.03835e-05	1.12921	5.1262e-06	1.18874	2.77403e-06
		1.05681	1.03874e-05	1.12919	5.1282e-06	1.1887	2.7757e-06
		1.0568	1.03914e-05	1.12917	5.1302e-06	1.18867	2.77736e-06
		1.05679	1.03954e-05	1.12915	5.1322e-06	1.18863	2.77903e-06
		1.05678	1.03994e-05	1.12913	5.1342e-06	1.18859	2.78069e-06
		1.05677	1.04033e-05	1.12911	5.1362e-06	1.18855	2.78236e-06
		1.05676	1.04073e-05	1.12909	5.1382e-06	1.18852	2.78402e-06
		1.05675	1.04113e-05	1.12907	5.1402e-06	1.18848	2.78569e-06
		1.05674	1.04152e-05	1.12905	5.14219e-06	1.18844	2.78735e-06
		1.05673	1.04192e-05	1.12903	5.14419e-06	1.1884	2.78901e-06
		1.05672	1.04231e-05	1.12901	5.14619e-06	1.18837	2.79068e-06
		1.05671	1.04271e-05	1.12899	5.14819e-06	1.18833	2.79234e-06
		1.0567	1.0431e-05	1.12897	5.15018e-06	1.18829	2.794e-06
		1.05669	1.0435e-05	1.12895	5.15218e-06	1.18826	2.79566e-06
		1.05668	1.04389e-05	1.12893	5.15417e-06	1.18822	2.79732e-06
		1.05667	1.04428e-05	1.12891	5.15617e-06	1.18818	2.79898e-06
		1.05666	1.04468e-05	1.12889	5.15816e-06	1.18815	2.80064e-06
		1.05665	1.04507e-05	1.12887	5.16016e-06	1.18811	2.8023e-06
		1.05664	1.04546e-05	1.12885	5.16215e-06	1.18807	2.80396e-06
		1.05663	1.04585e-05	1.12883	5.16415e-06	1.18803	2.80562e-06
		1.05662	1.04625e-05	1.12881	5.16614e-06	1.188	2.80728e-06
		1.05661	1.04664e-05	1.12879	5.16813e-06	1.18796	2.80894e-06
		1.0566	1.04703e-05	1.12877	5.17013e-06	1.18792	2.8106e-06
		1.05659	1.04742e-05	1.12875	5.17212e-06	1.18789	2.81226e-06
		1.05658	1.04781e-05	1.12873	5.17411e-06	1.18785	2.81392e-06
		1.05657	1.0482e-05	1.12871	5.1761e-06	1.18781	2.81557e-06
		1.05656	1.04859e-05	1.12869	5.1781e-06	1.18778	2.81723e-06
		1.05655	1.04898e-05	1.12867	5.18009e-06	1.18774	2.81889e-06
		1.05654	1.04937e-05	1.12865	5.18208e-06	1.1877	2.82054e-06
		1.05653	1.04976e-05	1.12863	5.18407e-06	1.18767	2.8222e-06
		1.05652	1.05015e-05	1.12861	5.18606e-06	1.18763	2.82386e-06
		1.05651	1.05053e-05	1.12859	5.18805e-06	1.18759	2.82551e-06
		1.0565	1.05092e-05	1.12857	5.19004e-06	1.18756	2.82717e-06
		1.05649	1.05131e-05	1.12855	5.19203e-06	1.18752	2.82882e-06
		1.05648	1.0517e-05	1.12853	5.19401e-06	1.18748	2.83048e-06
		1.05647	1.05208e-05	1.12851	5.196e-06	1.18745	2.83213e-06
		1.05646	1.05247e-05	1.12849	5.19799e-06	1.18741	2.83378e-06
		1.05645	1.05286e-05	1.12847	5.19998e-06	1.18737	2.83544e-06
		1.05644	1.05324e-05	1.12845	5.20196e-06	1.18734	2.83709e-06
		1.05643	1.05363e-05	1.12843	5.20395e-06	1.1873	2.83874e-06
		1.05643	1.05401e-05	1.12841	5.20594e-06	1.18726	2.84039e-06
		1.05642	1.0544e-05	1.12839	5.20792e-06	1.18723	2.84205e-06
		1.05641	1.05478e-05	1.12837	5.20991e-06	1.18719	2.8437e-06
		1.0564	1.05517e-05	1.12835	5.2119e-06	1.18715	2.84535e-06
		1.05639	1.05555e-05	1.12833	5.21388e-06	1.18712	2.847e-06
		1.05638	1.05593e-05	1.12831	5.21587e-06	1.18708	2.84865e-06
		1.05637	1.05632e-05	1.12829	5.21785e-06	1.18705	2.8503e-06
		1.05636	1.0567e-05	1.12827	5.21983e-06	1.18701	2.85195e-06
		1.05635	1.05708e-05	1.12825	5.22182e-06	1.18697	2.8536e-06
		1.05634	1.05747e-05	1.12823	5.2238e-06	1.18694	2.85525e-06
		1.05633	1.05785e-05	1.12821	5.22578e-06	1.1869	2.85689e-06
		1.05632	1.05823e-05	1.12819	5.22777e-06	1.18686	2.85854e-06
		1.05631	1.05861e-05	1.12817	5.22975e-06	1.18683	2.86019e-06
		1.0563	1.05899e-05	1.12815	5.23173e-06	1.18679	2.86184e-06
		1.05629	1.05937e-05	1.12813	5.23371e-06	1.18676	2.86348e-06
		1.05628	1.05975e-05	1.12811	5.23569e-06	1.18672	2.86513e-06
		1.05627	1.06013e-05	1.12809	5.23767e-06	1.18668	2.86678e-06
		1.05626	1.06051e-05	1.12807	5.23965e-06	1.18665	2.86842e-06
		1.05625	1.06089e-05	1.12805	5.24163e-06	1.18661	2.87007e-06
		1.05624	1.06127e-05	1.12803	5.24361e-06	1.18657	2.87171e-06
		1.05623	1.06165e-05	1.12801	5.24559e-06	1.18654	2.87336e-06
		1.05622	1.06203e-05	1.12799	5.24757e-06	1.1865	2.875e-06
		1.05621	1.06241e-05	1.12797	5.24955e-06	1.18647	2.87665e-06
		1.0562	1.06278e-05	1.12795	5.25153e-06	1.18643	2.87829e-06
		1.05619	1.06316e-05	1.12793	5.25351e-06	1.18639	2.87993e-06
		1.05618	1.06354e-05	1.12791	5.25548e-06	1.18636	2.88158e-06
		1.05617	1.06391e-05	1.12789	5.25746e-06	1.18632	2.88322e-06
		1.05616	1.06429e-05	1.12787	5.25944e-06	1.18629	2.88486e-06
		1.05615	1.06467e-05	1.12785	5.26141e-06	1.18625	2.8865e-06
		1.05614	1.06504e-05	1.12783	5.26339e-06	1.18621	2.88814e-06
		1.05613	1.06542e-05	1.12781	5.26537e-06	1.18618	2.88978e-06
		1.05612	1.06579e-05	1.1278	5.26734e-06	1.18614	2.89142e-06
		1.05611	1.06617e-05	1.12778	5.26932e-06	1.18611	2.89306e-06
		1.0561	1.06654e-05	1.12776	5.27129e-06	1.18607	2.8947e-06
		1.05609	1.06692e-05	1.12774	5.27327e-06	1.18604	2.89634e-06
		1.05608	1.06729e-05	1.12772	5.27524e-06	1.186	2.89798e-06
		1.05607	1.06766e-05	1.1277	5.27721e-06	1.18596	2.89962e-06
		1.05606	1.06804e-05	1.12768	5.27919e-06	1.18593	2.90126e-06
		1.05605	1.06841e-05	1.12766	5.28116e-06	1.18589	2.9029e-06
		1.05604	1.06878e-05	1.12764	5.28313e-06	1.18586	2.90453e-06
		1.05603	1.06916e-05	1.12762	5.28511e-06	1.18582	2.90617e-06
		1.05603	1.06953e-05	1.1276	5.28708e-06	1.18579	2.90781e-06
		1.05602	1.0699e-05	1.12758	5.28905e-06	1.18575	2.90945e-06
		1.05601	1.07027e-05	1.12756	5.29102e-06	1.18571	2.91108e-06
		1.056	1.07064e-05	1.12754	5.29299e-06	1.18568	2.91272e-06
		1.05599	1.07101e-05	1.12752	5.29496e-06	1.18564	2.91435e-06
		1.05598	1.07138e-05	1.1275	5.29693e-06	1.18561	2.91599e-06
		1.05597	1.07175e-05	1.12748	5.2989e-06	1.18557	2.91762e-06
		1.05596	1.07212e-05	1.12746	5.30087e-06	1.18554	2.91926e-06
		1.05595	1.07249e-05	1.12744	5.30284e-06	1.1855	2.92089e-06
		1.05594	1.07286e-05	1.12742	5.30481e-06	1.18547	2.92252e-06
		1.05593	1.07323e-05	1.1274	5.30678e-06	1.18543	2.92416e-06
		1.05592	1.0736e-05	1.12738	5.30874e-06	1.1854	2.92579e-06
		1.05591	1.07397e-05	1.12736	5.31071e-06	1.18536	2.92742e-06
		1.0559	1.07433e-05	1.12734	5.31268e-06	1.18532	2.92905e-06
		1.05589	1.0747e-05	1.12733	5.31465e-06	1.18529	2.93068e-06
		1.05588	1.07507e-05	1.12731	5.31661e-06	1.18525	2.93231e-06
		1.05587	1.07544e-05	1.12729	5.31858e-06	1.18522	2.93395e-06
		1.05586	1.0758e-05	1.12727	5.32055e-06	1.18518	2.93558e-06
		1.05585	1.07617e-05	1.12725	5.32251e-06	1.18515	2.93721e-06
		1.05584	1.07654e-05	1.12723	5.32448e-06	1.18511	2.93884e-06
		1.05583	1.0769e-05	1.12721	5.32644e-06	1.18508	2.94046e-06
		1.05582	1.07727e-05	1.12719	5.32841e-06	1.18504	2.94209e-06
		1.05581	1.07763e-05	1.12717	5.33037e-06	1.18501	2.94372e-06
		1.0558	1.078e-05	1.12715	5.33233e-06	1.18497	2.94535e-06
		1.05579	1.07836e-05	1.12713	5.3343e-06	1.18494	2.94698e-06
		1.05578	1.07872e-05	1.12711	5.33626e-06	1.1849	2.9486e-06
		1.05577	1.07909e-05	1.12709	5.33822e-06	1.18487	2.95023e-06
		1.05576	1.07945e-05	1.12707	5.34018e-06	1.18483	2.95186e-06
		1.05576	1.07982e-05	1.12705	5.34215e-06	1.1848	2.95348e-06
		1.05575	1.08018e-05	1.12703	5.34411e-06	1.18476	2.95511e-06
		1.05574	1.08054e-05	1.12701	5.34607e-06	1.18473	2.95673e-06
		1.05573	1.0809e-05	1.12699	5.34803e-06	1.18469	2.95836e-06
		1.05572	1.08126e-05	1.12698	5.34999e-06	1.18466	2.95998e-06
		1.05571	1.08163e-05	1.12696	5.35195e-06	1.18462	2.96161e-06
		1.0557	1.08199e-05	1.12694	5.35391e-06	1.18459	2.96323e-06
		1.05569	1.08235e-05	1.12692	5.35587e-06	1.18455	2.96485e-06
		1.05568	1.08271e-05	1.1269	5.35783e-06	1.18452	2.96648e-06
		1.05567	1.08307e-05	1.12688	5.35979e-06	1.18448	2.9681e-06
		1.05566	1.08343e-05	1.12686	5.36175e-06	1.18445	2.96972e-06
		1.05565	1.08379e-05	1.12684	5.36371e-06	1.18441	2.97134e-06
		1.05564	1.08415e-05	1.12682	5.36566e-06	1.18438	2.97296e-06
		1.05563	1.08451e-05	1.1268	5.36762e-06	1.18434	2.97459e-06
		1.05562	1.08487e-05	1.12678	5.36958e-06	1.18431	2.97621e-06
		1.05561	1.08523e-05	1.12676	5.37153e-06	1.18427	2.97783e-06
		1.0556	1.08558e-05	1.12674	5.37349e-06	1.18424	2.97945e-06
		1.05559	1.08594e-05	1.12672	5.37545e-06	1.1842	2.98107e-06
		1.05558	1.0863e-05	1.12671	5.3774e-06	1.18417	2.98268e-06
		1.05557	1.08666e-05	1.12669	5.37936e-06	1.18413	2.9843e-06
		1.05556	1.08701e-05	1.12667	5.38131e-06	1.1841	2.98592e-06
		1.05555	1.08737e-05	1.12665	5.38327e-06	1.18406	2.98754e-06
		1.05554	1.08773e-05	1.12663	5.38522e-06	1.18403	2.98916e-06
		1.05554	1.08808e-05	1.12661	5.38718e-06	1.18399	2.99077e-06
		1.05553	1.08844e-05	1.12659	5.38913e-06	1.18396	2.99239e-06
		1.05552	1.0888e-05	1.12657	5.39108e-06	1.18393	2.99401e-06
		1.05551	1.08915e-05	1.12655	5.39304e-06	1.18389	2.99562e-06
		1.0555	1.08951e-05	1.12653	5.39499e-06	1.18386	2.99724e-06
		1.05549	1.08986e-05	1.12651	5.39694e-06	1.18382	2.99885e-06
		1.05548	1.09021e-05	1.12649	5.39889e-06	1.18379	3.00047e-06
		1.05547	1.09057e-05	1.12647	5.40084e-06	1.18375	3.00208e-06
		1.05546	1.09092e-05	1.12646	5.40279e-06	1.18372	3.00369e-06
		1.05545	1.09128e-05	1.12644	5.40474e-06	1.18368	3.00531e-06
		1.05544	1.09163e-05	1.12642	5.4067e-06	1.18365	3.00692e-06
		1.05543	1.09198e-05	1.1264	5.40865e-06	1.18361	3.00853e-06
		1.05542	1.09233e-05	1.12638	5.41059e-06	1.18358	3.01015e-06
		1.05541	1.09269e-05	1.12636	5.41254e-06	1.18355	3.01176e-06
		1.0554	1.09304e-05	1.12634	5.41449e-06	1.18351	3.01337e-06
		1.05539	1.09339e-05	1.12632	5.41644e-06	1.18348	3.01498e-06
		1.05538	1.09374e-05	1.1263	5.41839e-06	1.18344	3.01659e-06
		1.05537	1.09409e-05	1.12628	5.42034e-06	1.18341	3.0182e-06
		1.05536	1.09444e-05	1.12626	5.42229e-06	1.18337	3.01981e-06
		1.05536	1.09479e-05	1.12624	5.42423e-06	1.18334	3.02142e-06
		1.05535	1.09514e-05	1.12623	5.42618e-06	1.18331	3.02303e-06
		1.05534	1.09549e-05	1.12621	5.42813e-06	1.18327	3.02464e-06
		1.05533	1.09584e-05	1.12619	5.43007e-06	1.18324	3.02624e-06
		1.05532	1.09619e-05	1.12617	5.43202e-06	1.1832	3.02785e-06
		1.05531	1.09654e-05	1.12615	5.43396e-06	1.18317	3.02946e-06
		1.0553	1.09689e-05	1.12613	5.43591e-06	1.18313	3.03107e-06
		1.05529	1.09724e-05	1.12611	5.43785e-06	1.1831	3.03267e-06
		1.05528	1.09759e-05	1.12609	5.4398e-06	1.18307	3.03428e-06
		1.05527	1.09793e-05	1.12607	5.44174e-06	1.18303	3.03589e-06
		1.05526	1.09828e-05	1.12605	5.44369e-06	1.183	3.03749e-06
		1.05525	1.09863e-05	1.12603	5.44563e-06	1.18296	3.0391e-06
		1.05524	1.09898e-05	1.12602	5.44757e-06	1.18293	3.0407e-06
		1.05523	1.09932e-05	1.126	5.44951e-06	1.1829	3.0423e-06
		1.05522	1.09967e-05	1.12598	5.45146e-06	1.18286	3.04391e-06
		1.05521	1.10002e-05	1.12596	5.4534e-06	1.18283	3.04551e-06
		1.0552	1.10036e-05	1.12594	5.45534e-06	1.18279	3.04711e-06
		1.05519	1.10071e-05	1.12592	5.45728e-06	1.18276	3.04872e-06
		1.05519	1.10105e-05	1.1259	5.45922e-06	1.18273	3.05032e-06
		1.05518	1.1014e-05	1.12588	5.46116e-06	1.18269	3.05192e-06
		1.05517	1.10174e-05	1.12586	5.4631e-06	1.18266	3.05352e-06
		1.05516	1.10209e-05	1.12585	5.46504e-06	1.18262	3.05512e-06
		1.05515	1.10243e-05	1.12583	5.46698e-06	1.18259	3.05672e-06
		1.05514	1.10277e-05	1.12581	5.46892e-06	1.18256	3.05832e-06
		1.05513	1.10312e-05	1.12579	5.47086e-06	1.18252	3.05992e-06
		1.05512	1.10346e-05	1.12577	5.4728e-06	1.18249	3.06152e-06
		1.05511	1.1038e-05	1.12575	5.47474e-06	1.18245	3.06312e-06
		1.0551	1.10414e-05	1.12573	5.47667e-06	1.18242	3.06472e-06
		1.05509	1.10449e-05	1.12571	5.47861e-06	1.18239	3.06632e-06
		1.05508	1.10483e-05	1.12569	5.48055e-06	1.18235	3.06791e-06
		1.05507	1.10517e-05	1.12567	5.48249e-06	1.18232	3.06951e-06
		1.05506	1.10551e-05	1.12566	5.48442e-06	1.18229	3.07111e-06
		1.05505	1.10585e-05	1.12564	5.48636e-06	1.18225	3.0727e-06
		1.05504	1.10619e-05	1.12562	5.48829e-06	1.18222	3.0743e-06
		1.05503	1.10653e-05	1.1256	5.49023e-06	1.18218	3.0759e-06
		1.05503	1.10687e-05	1.12558	5.49216e-06	1.18215	3.07749e-06
		1.05502	1.10721e-05	1.12556	5.4941e-06	1.18212	3.07909e-06
		1.05501	1.10755e-05	1.12554	5.49603e-06	1.18208	3.08068e-06
		1.055	1.10789e-05	1.12552	5.49797e-06	1.18205	3.08227e-06
		1.05499	1.10823e-05	1.1255	5.4999e-06	1.18202	3.08387e-06
		1.05498	1.10857e-05	1.12549	5.50183e-06	1.18198	3.08546e-06
		1.05497	1.10891e-05	1.12547	5.50377e-06	1.18195	3.08705e-06
		1.05496	1.10925e-05	1.12545	5.5057e-06	1.18192	3.08864e-06
		1.05495	1.10959e-05	1.12543	5.50763e-06	1.18188	3.09024e-06
		1.05494	1.10992e-05	1.12541	5.50956e-06	1.18185	3.09183e-06
		1.05493	1.11026e-05	1.12539	5.51149e-06	1.18181	3.09342e-06
		1.05492	1.1106e-05	1.12537	5.51343e-06	1.18178	3.09501e-06
		1.05491	1.11093e-05	1.12535	5.51536e-06	1.18175	3.0966e-06
		1.0549	1.11127e-05	1.12534	5.51729e-06	1.18171	3.09819e-06
		1.05489	1.11161e-05	1.12532	5.51922e-06	1.18168	3.09978e-06
		1.05489	1.11194e-05	1.1253	5.52115e-06	1.18165	3.10137e-06
		1.05488	1.11228e-05	1.12528	5.52308e-06	1.18161	3.10295e-06
		1.05487	1.11261e-05	1.12526	5.525e-06	1.18158	3.10454e-06
		1.05486	1.11295e-05	1.12524	5.52693e-06	1.18155	3.10613e-06
		1.05485	1.11328e-05	1.12522	5.52886e-06	1.18151	3.10772e-06
		1.05484	1.11362e-05	1.1252	5.53079e-06	1.18148	3.1093e-06
		1.05483	1.11395e-05	1.12519	5.53272e-06	1.18145	3.11089e-06
		1.05482	1.11429e-05	1.12517	5.53464e-06	1.18141	3.11248e-06
		1.05481	1.11462e-05	1.12515	5.53657e-06	1.18138	3.11406e-06
		1.0548	1.11495e-05	1.12513	5.5385e-06	1.18135	3.11565e-06
		1.05479	1.11529e-05	1.12511	5.54042e-06	1.18131	3.11723e-06
		1.05478	1.11562e-05	1.12509	5.54235e-06	1.18128	3.11882e-06
		1.05477	1.11595e-05	1.12507	5.54427e-06	1.18125	3.1204e-06
		1.05476	1.11628e-05	1.12505	5.5462e-06	1.18121	3.12198e-06
		1.05476	1.11661e-05	1.12504	5.54812e-06	1.18118	3.12357e-06
		1.05475	1.11695e-05	1.12502	5.55005e-06	1.18115	3.12515e-06
		1.05474	1.11728e-05	1.125	5.55197e-06	1.18112	3.12673e-06
		1.05473	1.11761e-05	1.12498	5.5539e-06	1.18108	3.12831e-06
		1.05472	1.11794e-05	1.12496	5.55582e-06	1.18105	3.12989e-06
		1.05471	1.11827e-05	1.12494	5.55774e-06	1.18102	3.13147e-06
		1.0547	1.1186e-05	1.12492	5.55967e-06	1.18098	3.13306e-06
		1.05469	1.11893e-05	1.12491	5.56159e-06	1.18095	3.13464e-06
		1.05468	1.11926e-05	1.12489	5.56351e-06	1.18092	3.13621e-06
		1.05467	1.11959e-05	1.12487	5.56543e-06	1.18088	3.13779e-06
		1.05466	1.11992e-05	1.12485	5.56735e-06	1.18085	3.13937e-06
		1.05465	1.12025e-05	1.12483	5.56927e-06	1.18082	3.14095e-06
		1.05464	1.12058e-05	1.12481	5.57119e-06	1.18078	3.14253e-06
		1.05464	1.1209e-05	1.12479	5.57311e-06	1.18075	3.14411e-06
		1.05463	1.12123e-05	1.12478	5.57503e-06	1.18072	3.14568e-06
		1.05462	1.12156e-05	1.12476	5.57695e-06	1.18069	3.14726e-06
		1.05461	1.12189e-05	1.12474	5.57887e-06	1.18065	3.14884e-06
		1.0546	1.12221e-05	1.12472	5.58079e-06	1.18062	3.15041e-06
		1.05459	1.12254e-05	1.1247	5.58271e-06	1.18059	3.15199e-06
		1.05458	1.12287e-05	1.12468	5.58463e-06	1.18055	3.15356e-06
		1.05457	1.12319e-05	1.12466	5.58655e-06	1.18052	3.15514e-06
		1.05456	1.12352e-05	1.12465	5.58846e-06	1.18049	3.15671e-06
		1.05455	1.12385e-05	1.12463	5.59038e-06	1.18046	3.15828e-06
		1.05454	1.12417e-05	1.12461	5.5923e-06	1.18042	3.15986e-06
		1.05453	1.1245e-05	1.12459	5.59421e-06	1.18039	3.16143e-06
		1.05452	1.12482e-05	1.12457	5.59613e-06	1.18036	3.163e-06
		1.05452	1.12515e-05	1.12455	5.59805e-06	1.18032	3.16457e-06
		1.05451	1.12547e-05	1.12453	5.59996e-06	1.18029	3.16615e-06
		1.0545	1.12579e-05	1.12452	5.60188e-06	1.18026	3.16772e-06
		1.05449	1.12612e-05	1.1245	5.60379e-06	1.18023	3.16929e-06
		1.05448	1.12644e-05	1.12448	5.6057e-06	1.18019	3.17086e-06
		1.05447	1.12676e-05	1.12446	5.60762e-06	1.18016	3.17243e-06
		1.05446	1.12709e-05	1.12444	5.60953e-06	1.18013	3.174e-06
		1.05445	1.12741e-05	1.12442	5.61145e-06	1.1801	3.17557e-06
		1.05444	1.12773e-05	1.1244	5.61336e-06	1.18006	3.17713e-06
		1.05443	1.12806e-05	1.12439	5.61527e-06	1.18003	3.1787e-06
		1.05442	1.12838e-05	1.12437	5.61718e-06	1.18	3.18027e-06
		1.05441	1.1287e-05	1.12435	5.6191e-06	1.17997	3.18184e-06
		1.0544	1.12902e-05	1.12433	5.62101e-06	1.17993	3.1834e-06
		1.0544	1.12934e-05	1.12431	5.62292e-06	1.1799	3.18497e-06
		1.05439	1.12966e-05	1.12429	5.62483e-06	1.17987	3.18654e-06
		1.05438	1.12998e-05	1.12428	5.62674e-06	1.17984	3.1881e-06
		1.05437	1.1303e-05	1.12426	5.62865e-06	1.1798	3.18967e-06
		1.05436	1.13062e-05	1.12424	5.63056e-06	1.17977	3.19123e-06
		1.05435	1.13094e-05	1.12422	5.63247e-06	1.17974	3.1928e-06
		1.05434	1.13126e-05	1.1242	5.63438e-06	1.17971	3.19436e-06
		1.05433	1.13158e-05	1.12418	5.63629e-06	1.17967	3.19592e-06
		1.05432	1.1319e-05	1.12417	5.63819e-06	1.17964	3.19749e-06
		1.05431	1.13222e-05	1.12415	5.6401e-06	1.17961	3.19905e-06
		1.0543	1.13254e-05	1.12413	5.64201e-06	1.17958	3.20061e-06
		1.05429	1.13286e-05	1.12411	5.64392e-06	1.17954	3.20217e-06
		1.05429	1.13317e-05	1.12409	5.64582e-06	1.17951	3.20373e-06
		1.05428	1.13349e-05	1.12407	5.64773e-06	1.17948	3.20529e-06
		1.05427	1.13381e-05	1.12406	5.64964e-06	1.17945	3.20685e-06
		1.05426	1.13413e-05	1.12404	5.65154e-06	1.17941	3.20841e-06
		1.05425	1.13444e-05	1.12402	5.65345e-06	1.17938	3.20997e-06
		1.05424	1.13476e-05	1.124	5.65535e-06	1.17935	3.21153e-06
		1.05423	1.13507e-05	1.12398	5.65726e-06	1.17932	3.21309e-06
		1.05422	1.13539e-05	1.12396	5.65916e-06	1.17929	3.21465e-06
		1.05421	1.13571e-05	1.12395	5.66107e-06	1.17925	3.21621e-06
		1.0542	1.13602e-05	1.12393	5.66297e-06	1.17922	3.21776e-06
		1.05419	1.13634e-05	1.12391	5.66487e-06	1.17919	3.21932e-06
		1.05419	1.13665e-05	1.12389	5.66678e-06	1.17916	3.22088e-06
		1.05418	1.13697e-05	1.12387	5.66868e-06	1.17912	3.22243e-06
		1.05417	1.13728e-05	1.12385	5.67058e-06	1.17909	3.22399e-06
		1.05416	1.13759e-05	1.12384	5.67249e-06	1.17906	3.22554e-06
		1.05415	1.13791e-05	1.12382	5.67439e-06	1.17903	3.2271e-06
		1.05414	1.13822e-05	1.1238	5.67629e-06	1.179	3.22865e-06
		1.05413	1.13854e-05	1.12378	5.67819e-06	1.17896	3.23021e-06
		1.05412	1.13885e-05	1.12376	5.68009e-06	1.17893	3.23176e-06
		1.05411	1.13916e-05	1.12374	5.68199e-06	1.1789	3.23331e-06
		1.0541	1.13947e-05	1.12373	5.68389e-06	1.17887	3.23487e-06
		1.05409	1.13979e-05	1.12371	5.68579e-06	1.17884	3.23642e-06
		1.05409	1.1401e-05	1.12369	5.68769e-06	1.1788	3.23797e-06
		1.05408	1.14041e-05	1.12367	5.68959e-06	1.17877	3.23952e-06
		1.05407	1.14072e-05	1.12365	5.69149e-06	1.17874	3.24107e-06
		1.05406	1.14103e-05	1.12364	5.69339e-06	1.17871	3.24262e-06
		1.05405	1.14134e-05	1.12362	5.69528e-06	1.17868	3.24417e-06
		1.05404	1.14165e-05	1.1236	5.69718e-06	1.17864	3.24572e-06
		1.05403	1.14196e-05	1.12358	5.69908e-06	1.17861	3.24727e-06
		1.05402	1.14227e-05	1.12356	5.70097e-06	1.17858	3.24882e-06
		1.05401	1.14258e-05	1.12354	5.70287e-06	1.17855	3.25037e-06
		1.054	1.14289e-05	1.12353	5.70477e-06	1.17852	3.25191e-06
		1.05399	1.1432e-05	1.12351	5.70666e-06	1.17848	3.25346e-06
		1.05399	1.14351e-05	1.12349	5.70856e-06	1.17845	3.25501e-06
		1.05398	1.14382e-05	1.12347	5.71045e-06	1.17842	3.25655e-06
		1.05397	1.14413e-05	1.12345	5.71235e-06	1.17839	3.2581e-06
		1.05396	1.14444e-05	1.12344	5.71424e-06	1.17836	3.25965e-06
		1.05395	1.14475e-05	1.12342	5.71614e-06	1.17833	3.26119e-06
		1.05394	1.14505e-05	1.1234	5.71803e-06	1.17829	3.26274e-06
		1.05393	1.14536e-05	1.12338	5.71992e-06	1.17826	3.26428e-06
		1.05392	1.14567e-05	1.12336	5.72182e-06	1.17823	3.26582e-06
		1.05391	1.14598e-05	1.12334	5.72371e-06	1.1782	3.26737e-06
		1.0539	1.14628e-05	1.12333	5.7256e-06	1.17817	3.26891e-06
		1.05389	1.14659e-05	1.12331	5.72749e-06	1.17814	3.27045e-06
		1.05389	1.1469e-05	1.12329	5.72939e-06	1.1781	3.27199e-06
		1.05388	1.1472e-05	1.12327	5.73128e-06	1.17807	3.27354e-06
		1.05387	1.14751e-05	1.12325	5.73317e-06	1.17804	3.27508e-06
		1.05386	1.14781e-05	1.12324	5.73506e-06	1.17801	3.27662e-06
		1.05385	1.14812e-05	1.12322	5.73695e-06	1.17798	3.27816e-06
		1.05384	1.14842e-05	1.1232	5.73884e-06	1.17795	3.2797e-06
		1.05383	1.14873e-05	1.12318	5.74073e-06	1.17791	3.28124e-06
		1.05382	1.14903e-05	1.12316	5.74262e-06	1.17788	3.28277e-06
		1.05381	1.14934e-05	1.12315	5.74451e-06	1.17785	3.28431e-06
		1.0538	1.14964e-05	1.12313	5.74639e-06	1.17782	3.28585e-06
		1.0538	1.14994e-05	1.12311	5.74828e-06	1.17779	3.28739e-06
		1.05379	1.15025e-05	1.12309	5.75017e-06	1.17776	3.28893e-06
		1.05378	1.15055e-05	1.12307	5.75206e-06	1.17772	3.29046e-06
		1.05377	1.15085e-05	1.12306	5.75395e-06	1.17769	3.292e-06
		1.05376	1.15116e-05	1.12304	5.75583e-06	1.17766	3.29353e-06
		1.05375	1.15146e-05	1.12302	5.75772e-06	1.17763	3.29507e-06
		1.05374	1.15176e-05	1.123	5.7596e-06	1.1776	3.2966e-06
		1.05373	1.15206e-05	1.12298	5.76149e-06	1.17757	3.29814e-06
		1.05372	1.15236e-05	1.12297	5.76338e-06	1.17754	3.29967e-06
		1.05371	1.15267e-05	1.12295	5.76526e-06	1.1775	3.30121e-06
		1.05371	1.15297e-05	1.12293	5.76715e-06	1.17747	3.30274e-06
		1.0537	1.15327e-05	1.12291	5.76903e-06	1.17744	3.30427e-06
		1.05369	1.15357e-05	1.12289	5.77091e-06	1.17741	3.3058e-06
		1.05368	1.15387e-05	1.12288	5.7728e-06	1.17738	3.30734e-06
		1.05367	1.15417e-05	1.12286	5.77468e-06	1.17735	3.30887e-06
		1.05366	1.15447e-05	1.12284	5.77656e-06	1.17732	3.3104e-06
		1.05365	1.15477e-05	1.12282	5.77845e-06	1.17729	3.31193e-06
		1.05364	1.15507e-05	1.1228	5.78033e-06	1.17725	3.31346e-06
		1.05363	1.15537e-05	1.12279	5.78221e-06	1.17722	3.31499e-06
		1.05362	1.15567e-05	1.12277	5.78409e-06	1.17719	3.31652e-06
		1.05362	1.15596e-05	1.12275	5.78597e-06	1.17716	3.31804e-06
		1.05361	1.15626e-05	1.12273	5.78785e-06	1.17713	3.31957e-06
		1.0536	1.15656e-05	1.12271	5.78973e-06	1.1771	3.3211e-06
		1.05359	1.15686e-05	1.1227	5.79162e-06	1.17707	3.32263e-06
		1.05358	1.15716e-05	1.12268	5.79349e-06	1.17704	3.32415e-06
		1.05357	1.15745e-05	1.12266	5.79537e-06	1.177	3.32568e-06
		1.05356	1.15775e-05	1.12264	5.79725e-06	1.17697	3.32721e-06
		1.05355	1.15805e-05	1.12263	5.79913e-06	1.17694	3.32873e-06
		1.05354	1.15834e-05	1.12261	5.80101e-06	1.17691	3.33026e-06
		1.05354	1.15864e-05	1.12259	5.80289e-06	1.17688	3.33178e-06
		1.05353	1.15894e-05	1.12257	5.80477e-06	1.17685	3.33331e-06
		1.05352	1.15923e-05	1.12255	5.80664e-06	1.17682	3.33483e-06
		1.05351	1.15953e-05	1.12254	5.80852e-06	1.17679	3.33635e-06
		1.0535	1.15982e-05	1.12252	5.8104e-06	1.17676	3.33788e-06
		1.05349	1.16012e-05	1.1225	5.81227e-06	1.17672	3.3394e-06
		1.05348	1.16041e-05	1.12248	5.81415e-06	1.17669	3.34092e-06
		1.05347	1.16071e-05	1.12247	5.81603e-06	1.17666	3.34244e-06
		1.05346	1.161e-05	1.12245	5.8179e-06	1.17663	3.34396e-06
		1.05346	1.1613e-05	1.12243	5.81978e-06	1.1766	3.34548e-06
		1.05345	1.16159e-05	1.12241	5.82165e-06	1.17657	3.347e-06
		1.05344	1.16188e-05	1.12239	5.82353e-06	1.17654	3.34852e-06
		1.05343	1.16218e-05	1.12238	5.8254e-06	1.17651	3.35004e-06
		1.05342	1.16247e-05	1.12236	5.82727e-06	1.17648	3.35156e-06
		1.05341	1.16276e-05	1.12234	5.82915e-06	1.17645	3.35308e-06
		1.0534	1.16305e-05	1.12232	5.83102e-06	1.17641	3.3546e-06
		1.05339	1.16335e-05	1.1223	5.83289e-06	1.17638	3.35611e-06
		1.05338	1.16364e-05	1.12229	5.83476e-06	1.17635	3.35763e-06
		1.05337	1.16393e-05	1.12227	5.83664e-06	1.17632	3.35915e-06
		1.05337	1.16422e-05	1.12225	5.83851e-06	1.17629	3.36066e-06
		1.05336	1.16451e-05	1.12223	5.84038e-06	1.17626	3.36218e-06
		1.05335	1.16481e-05	1.12222	5.84225e-06	1.17623	3.36369e-06
		1.05334	1.1651e-05	1.1222	5.84412e-06	1.1762	3.36521e-06
		1.05333	1.16539e-05	1.12218	5.84599e-06	1.17617	3.36672e-06
		1.05332	1.16568e-05	1.12216	5.84786e-06	1.17614	3.36824e-06
		1.05331	1.16597e-05	1.12215	5.84973e-06	1.17611	3.36975e-06
		1.0533	1.16626e-05	1.12213	5.8516e-06	1.17608	3.37126e-06
		1.05329	1.16655e-05	1.12211	5.85347e-06	1.17605	3.37277e-06
		1.05329	1.16684e-05	1.12209	5.85533e-06	1.17601	3.37429e-06
		1.05328	1.16713e-05	1.12207	5.8572e-06	1.17598	3.3758e-06
		1.05327	1.16741e-05	1.12206	5.85907e-06	1.17595	3.37731e-06
		1.05326	1.1677e-05	1.12204	5.86094e-06	1.17592	3.37882e-06
		1.05325	1.16799e-05	1.12202	5.86281e-06	1.17589	3.38033e-06
		1.05324	1.16828e-05	1.122	5.86467e-06	1.17586	3.38184e-06
		1.05323	1.16857e-05	1.12199	5.86654e-06	1.17583	3.38335e-06
		1.05322	1.16886e-05	1.12197	5.8684e-06	1.1758	3.38486e-06
		1.05321	1.16914e-05	1.12195	5.87027e-06	1.17577	3.38637e-06
		1.05321	1.16943e-05	1.12193	5.87213e-06	1.17574	3.38787e-06
		1.0532	1.16972e-05	1.12192	5.874e-06	1.17571	3.38938e-06
		1.05319	1.17e-05	1.1219	5.87586e-06	1.17568	3.39089e-06
		1.05318	1.17029e-05	1.12188	5.87773e-06	1.17565	3.39239e-06
		1.05317	1.17058e-05	1.12186	5.87959e-06	1.17562	3.3939e-06
		1.05316	1.17086e-05	1.12185	5.88146e-06	1.17559	3.39541e-06
		1.05315	1.17115e-05	1.12183	5.88332e-06	1.17556	3.39691e-06
		1.05314	1.17143e-05	1.12181	5.88518e-06	1.17553	3.39842e-06
		1.05314	1.17172e-05	1.12179	5.88704e-06	1.17549	3.39992e-06
		1.05313	1.17201e-05	1.12177	5.88891e-06	1.17546	3.40142e-06
		1.05312	1.17229e-05	1.12176	5.89077e-06	1.17543	3.40293e-06
		1.05311	1.17257e-05	1.12174	5.89263e-06	1.1754	3.40443e-06
		1.0531	1.17286e-05	1.12172	5.89449e-06	1.17537	3.40593e-06
		1.05309	1.17314e-05	1.1217	5.89635e-06	1.17534	3.40743e-06
		1.05308	1.17343e-05	1.12169	5.89821e-06	1.17531	3.40894e-06
		1.05307	1.17371e-05	1.12167	5.90007e-06	1.17528	3.41044e-06
		1.05306	1.17399e-05	1.12165	5.90193e-06	1.17525	3.41194e-06
		1.05306	1.17428e-05	1.12163	5.90379e-06	1.17522	3.41344e-06
		1.05305	1.17456e-05	1.12162	5.90565e-06	1.17519	3.41494e-06
		1.05304	1.17484e-05	1.1216	5.90751e-06	1.17516	3.41644e-06
		1.05303	1.17513e-05	1.12158	5.90937e-06	1.17513	3.41793e-06
		1.05302	1.17541e-05	1.12156	5.91123e-06	1.1751	3.41943e-06
		1.05301	1.17569e-05	1.12155	5.91308e-06	1.17507	3.42093e-06
		1.053	1.17597e-05	1.12153	5.91494e-06	1.17504	3.42243e-06
		1.05299	1.17625e-05	1.12151	5.9168e-06	1.17501	3.42392e-06
		1.05299	1.17653e-05	1.12149	5.91865e-06	1.17498	3.42542e-06
		1.05298	1.17682e-05	1.12148	5.92051e-06	1.17495	3.42692e-06
		1.05297	1.1771e-05	1.12146	5.92237e-06	1.17492	3.42841e-06
		1.05296	1.17738e-05	1.12144	5.92422e-06	1.17489	3.42991e-06
		1.05295	1.17766e-05	1.12142	5.92608e-06	1.17486	3.4314e-06
		1.05294	1.17794e-05	1.12141	5.92793e-06	1.17483	3.4329e-06
		1.05293	1.17822e-05	1.12139	5.92979e-06	1.1748	3.43439e-06
		1.05292	1.1785e-05	1.12137	5.93164e-06	1.17477	3.43588e-06
		1.05291	1.17878e-05	1.12135	5.93349e-06	1.17474	3.43738e-06
		1.05291	1.17906e-05	1.12134	5.93535e-06	1.17471	3.43887e-06
		1.0529	1.17933e-05	1.12132	5.9372e-06	1.17468	3.44036e-06
		1.05289	1.17961e-05	1.1213	5.93905e-06	1.17465	3.44185e-06
		1.05288	1.17989e-05	1.12128	5.94091e-06	1.17462	3.44334e-06
		1.05287	1.18017e-05	1.12127	5.94276e-06	1.17459	3.44483e-06
		1.05286	1.18045e-05	1.12125	5.94461e-06	1.17456	3.44632e-06
		1.05285	1.18073e-05	1.12123	5.94646e-06	1.17453	3.44781e-06
		1.05284	1.181e-05	1.12121	5.94831e-06	1.1745	3.4493e-06
		1.05284	1.18128e-05	1.1212	5.95016e-06	1.17447	3.45079e-06
		1.05283	1.18156e-05	1.12118	5.95201e-06	1.17444	3.45228e-06
		1.05282	1.18183e-05	1.12116	5.95386e-06	1.17441	3.45377e-06
		1.05281	1.18211e-05	1.12114	5.95571e-06	1.17438	3.45525e-06
		1.0528	1.18239e-05	1.12113	5.95756e-06	1.17435	3.45674e-06
		1.05279	1.18266e-05	1.12111	5.95941e-06	1.17432	3.45823e-06
		1.05278	1.18294e-05	1.12109	5.96126e-06	1.17429	3.45971e-06
		1.05277	1.18322e-05	1.12108	5.96311e-06	1.17426	3.4612e-06
		1.05277	1.18349e-05	1.12106	5.96496e-06	1.17423	3.46268e-06
		1.05276	1.18377e-05	1.12104	5.96681e-06	1.1742	3.46417e-06
		1.05275	1.18404e-05	1.12102	5.96865e-06	1.17417	3.46565e-06
		1.05274	1.18432e-05	1.12101	5.9705e-06	1.17414	3.46713e-06
		1.05273	1.18459e-05	1.12099	5.97235e-06	1.17411	3.46862e-06
		1.05272	1.18486e-05	1.12097	5.97419e-06	1.17408	3.4701e-06
		1.05271	1.18514e-05	1.12095	5.97604e-06	1.17405	3.47158e-06
		1.0527	1.18541e-05	1.12094	5.97788e-06	1.17402	3.47306e-06
		1.0527	1.18569e-05	1.12092	5.97973e-06	1.17399	3.47454e-06
		1.05269	1.18596e-05	1.1209	5.98157e-06	1.17396	3.47603e-06
		1.05268	1.18623e-05	1.12088	5.98342e-06	1.17393	3.47751e-06
		1.05267	1.18651e-05	1.12087	5.98526e-06	1.1739	3.47899e-06
		1.05266	1.18678e-05	1.12085	5.98711e-06	1.17387	3.48047e-06
		1.05265	1.18705e-05	1.12083	5.98895e-06	1.17384	3.48194e-06
		1.05264	1.18732e-05	1.12082	5.99079e-06	1.17381	3.48342e-06
		1.05263	1.1876e-05	1.1208	5.99264e-06	1.17378	3.4849e-06
		1.05263	1.18787e-05	1.12078	5.99448e-06	1.17375	3.48638e-06
		1.05262	1.18814e-05	1.12076	5.99632e-06	1.17372	3.48786e-06
		1.05261	1.18841e-05	1.12075	5.99816e-06	1.17369	3.48933e-06
		1.0526	1.18868e-05	1.12073	6e-06	1.17366	3.49081e-06
		1.05259	1.18895e-05	1.12071	6.00185e-06	1.17363	3.49228e-06
		1.05258	1.18922e-05	1.12069	6.00369e-06	1.1736	3.49376e-06
		1.05257	1.18949e-05	1.12068	6.00553e-06	1.17357	3.49523e-06
		1.05257	1.18976e-05	1.12066	6.00737e-06	1.17354	3.49671e-06
		1.05256	1.19003e-05	1.12064	6.00921e-06	1.17351	3.49818e-06
		1.05255	1.1903e-05	1.12063	6.01105e-06	1.17348	3.49966e-06
		1.05254	1.19057e-05	1.12061	6.01288e-06	1.17345	3.50113e-06
		1.05253	1.19084e-05	1.12059	6.01472e-06	1.17342	3.5026e-06
		1.05252	1.19111e-05	1.12057	6.01656e-06	1.17339	3.50407e-06
		1.05251	1.19138e-05	1.12056	6.0184e-06	1.17336	3.50554e-06
		1.0525	1.19165e-05	1.12054	6.02024e-06	1.17333	3.50702e-06
		1.0525	1.19192e-05	1.12052	6.02207e-06	1.17331	3.50849e-06
		1.05249	1.19219e-05	1.1205	6.02391e-06	1.17328	3.50996e-06
		1.05248	1.19245e-05	1.12049	6.02575e-06	1.17325	3.51143e-06
		1.05247	1.19272e-05	1.12047	6.02758e-06	1.17322	3.51289e-06
		1.05246	1.19299e-05	1.12045	6.02942e-06	1.17319	3.51436e-06
		1.05245	1.19326e-05	1.12044	6.03126e-06	1.17316	3.51583e-06
		1.05244	1.19352e-05	1.12042	6.03309e-06	1.17313	3.5173e-06
		1.05243	1.19379e-05	1.1204	6.03493e-06	1.1731	3.51877e-06
		1.05243	1.19406e-05	1.12038	6.03676e-06	1.17307	3.52023e-06
		1.05242	1.19432e-05	1.12037	6.03859e-06	1.17304	3.5217e-06
		1.05241	1.19459e-05	1.12035	6.04043e-06	1.17301	3.52317e-06
		1.0524	1.19486e-05	1.12033	6.04226e-06	1.17298	3.52463e-06
		1.05239	1.19512e-05	1.12032	6.0441e-06	1.17295	3.5261e-06
		1.05238	1.19539e-05	1.1203	6.04593e-06	1.17292	3.52756e-06
		1.05237	1.19565e-05	1.12028	6.04776e-06	1.17289	3.52902e-06
		1.05237	1.19592e-05	1.12026	6.04959e-06	1.17286	3.53049e-06
		1.05236	1.19618e-05	1.12025	6.05142e-06	1.17283	3.53195e-06
		1.05235	1.19645e-05	1.12023	6.05326e-06	1.1728	3.53341e-06
		1.05234	1.19671e-05	1.12021	6.05509e-06	1.17278	3.53488e-06
		1.05233	1.19698e-05	1.1202	6.05692e-06	1.17275	3.53634e-06
		1.05232	1.19724e-05	1.12018	6.05875e-06	1.17272	3.5378e-06
		1.05231	1.1975e-05	1.12016	6.06058e-06	1.17269	3.53926e-06
		1.0523	1.19777e-05	1.12014	6.06241e-06	1.17266	3.54072e-06
		1.0523	1.19803e-05	1.12013	6.06424e-06	1.17263	3.54218e-06
		1.05229	1.19829e-05	1.12011	6.06607e-06	1.1726	3.54364e-06
		1.05228	1.19856e-05	1.12009	6.0679e-06	1.17257	3.5451e-06
		1.05227	1.19882e-05	1.12008	6.06972e-06	1.17254	3.54656e-06
		1.05226	1.19908e-05	1.12006	6.07155e-06	1.17251	3.54802e-06
		1.05225	1.19934e-05	1.12004	6.07338e-06	1.17248	3.54947e-06
		1.05224	1.19961e-05	1.12003	6.07521e-06	1.17245	3.55093e-06
		1.05224	1.19987e-05	1.12001	6.07703e-06	1.17242	3.55239e-06
		1.05223	1.20013e-05	1.11999	6.07886e-06	1.1724	3.55384e-06
		1.05222	1.20039e-05	1.11997	6.08069e-06	1.17237	3.5553e-06
		1.05221	1.20065e-05	1.11996	6.08251e-06	1.17234	3.55675e-06
		1.0522	1.20091e-05	1.11994	6.08434e-06	1.17231	3.55821e-06
		1.05219	1.20117e-05	1.11992	6.08616e-06	1.17228	3.55966e-06
		1.05218	1.20143e-05	1.11991	6.08799e-06	1.17225	3.56112e-06
		1.05218	1.20169e-05	1.11989	6.08981e-06	1.17222	3.56257e-06
		1.05217	1.20195e-05	1.11987	6.09164e-06	1.17219	3.56402e-06
		1.05216	1.20221e-05	1.11986	6.09346e-06	1.17216	3.56548e-06
		1.05215	1.20247e-05	1.11984	6.09528e-06	1.17213	3.56693e-06
		1.05214	1.20273e-05	1.11982	6.09711e-06	1.1721	3.56838e-06
		1.05213	1.20299e-05	1.1198	6.09893e-06	1.17208	3.56983e-06
		1.05212	1.20325e-05	1.11979	6.10075e-06	1.17205	3.57128e-06
		1.05211	1.20351e-05	1.11977	6.10258e-06	1.17202	3.57273e-06
		1.05211	1.20377e-05	1.11975	6.1044e-06	1.17199	3.57418e-06
		1.0521	1.20403e-05	1.11974	6.10622e-06	1.17196	3.57563e-06
		1.05209	1.20429e-05	1.11972	6.10804e-06	1.17193	3.57708e-06
		1.05208	1.20454e-05	1.1197	6.10986e-06	1.1719	3.57853e-06
		1.05207	1.2048e-05	1.11969	6.11168e-06	1.17187	3.57997e-06
		1.05206	1.20506e-05	1.11967	6.1135e-06	1.17184	3.58142e-06
		1.05205	1.20532e-05	1.11965	6.11532e-06	1.17182	3.58287e-06
		1.05205	1.20557e-05	1.11963	6.11714e-06	1.17179	3.58431e-06
		1.05204	1.20583e-05	1.11962	6.11896e-06	1.17176	3.58576e-06
		1.05203	1.20609e-05	1.1196	6.12078e-06	1.17173	3.5872e-06
		1.05202	1.20634e-05	1.11958	6.1226e-06	1.1717	3.58865e-06
		1.05201	1.2066e-05	1.11957	6.12441e-06	1.17167	3.59009e-06
		1.052	1.20686e-05	1.11955	6.12623e-06	1.17164	3.59154e-06
		1.05199	1.20711e-05	1.11953	6.12805e-06	1.17161	3.59298e-06
		1.05199	1.20737e-05	1.11952	6.12987e-06	1.17158	3.59442e-06
		1.05198	1.20762e-05	1.1195	6.13168e-06	1.17156	3.59587e-06
		1.05197	1.20788e-05	1.11948	6.1335e-06	1.17153	3.59731e-06
		1.05196	1.20813e-05	1.11947	6.13532e-06	1.1715	3.59875e-06
		1.05195	1.20839e-05	1.11945	6.13713e-06	1.17147	3.60019e-06
		1.05194	1.20864e-05	1.11943	6.13895e-06	1.17144	3.60163e-06
		1.05193	1.2089e-05	1.11941	6.14076e-06	1.17141	3.60307e-06
		1.05193	1.20915e-05	1.1194	6.14258e-06	1.17138	3.60451e-06
		1.05192	1.2094e-05	1.11938	6.14439e-06	1.17135	3.60595e-06
		1.05191	1.20966e-05	1.11936	6.1462e-06	1.17133	3.60739e-06
		1.0519	1.20991e-05	1.11935	6.14802e-06	1.1713	3.60883e-06
		1.05189	1.21017e-05	1.11933	6.14983e-06	1.17127	3.61027e-06
		1.05188	1.21042e-05	1.11931	6.15164e-06	1.17124	3.6117e-06
		1.05187	1.21067e-05	1.1193	6.15346e-06	1.17121	3.61314e-06
		1.05187	1.21092e-05	1.11928	6.15527e-06	1.17118	3.61458e-06
		1.05186	1.21118e-05	1.11926	6.15708e-06	1.17115	3.61601e-06
		1.05185	1.21143e-05	1.11925	6.15889e-06	1.17112	3.61745e-06
		1.05184	1.21168e-05	1.11923	6.1607e-06	1.1711	3.61888e-06
		1.05183	1.21193e-05	1.11921	6.16251e-06	1.17107	3.62032e-06
		1.05182	1.21218e-05	1.1192	6.16433e-06	1.17104	3.62175e-06
		1.05181	1.21244e-05	1.11918	6.16614e-06	1.17101	3.62319e-06
		1.05181	1.21269e-05	1.11916	6.16795e-06	1.17098	3.62462e-06
		1.0518	1.21294e-05	1.11915	6.16975e-06	1.17095	3.62605e-06
		1.05179	1.21319e-05	1.11913	6.17156e-06	1.17092	3.62748e-06
		1.05178	1.21344e-05	1.11911	6.17337e-06	1.1709	3.62892e-06
		1.05177	1.21369e-05	1.1191	6.17518e-06	1.17087	3.63035e-06
		1.05176	1.21394e-05	1.11908	6.17699e-06	1.17084	3.63178e-06
		1.05175	1.21419e-05	1.11906	6.1788e-06	1.17081	3.63321e-06
		1.05175	1.21444e-05	1.11904	6.1806e-06	1.17078	3.63464e-06
		1.05174	1.21469e-05	1.11903	6.18241e-06	1.17075	3.63607e-06
		1.05173	1.21494e-05	1.11901	6.18422e-06	1.17072	3.6375e-06
		1.05172	1.21519e-05	1.11899	6.18602e-06	1.1707	3.63893e-06
		1.05171	1.21544e-05	1.11898	6.18783e-06	1.17067	3.64035e-06
		1.0517	1.21569e-05	1.11896	6.18964e-06	1.17064	3.64178e-06
		1.0517	1.21593e-05	1.11894	6.19144e-06	1.17061	3.64321e-06
		1.05169	1.21618e-05	1.11893	6.19325e-06	1.17058	3.64463e-06
		1.05168	1.21643e-05	1.11891	6.19505e-06	1.17055	3.64606e-06
		1.05167	1.21668e-05	1.11889	6.19686e-06	1.17053	3.64749e-06
		1.05166	1.21693e-05	1.11888	6.19866e-06	1.1705	3.64891e-06
		1.05165	1.21717e-05	1.11886	6.20046e-06	1.17047	3.65034e-06
		1.05164	1.21742e-05	1.11884	6.20227e-06	1.17044	3.65176e-06
		1.05164	1.21767e-05	1.11883	6.20407e-06	1.17041	3.65318e-06
		1.05163	1.21792e-05	1.11881	6.20587e-06	1.17038	3.65461e-06
		1.05162	1.21816e-05	1.11879	6.20767e-06	1.17036	3.65603e-06
		1.05161	1.21841e-05	1.11878	6.20948e-06	1.17033	3.65745e-06
		1.0516	1.21865e-05	1.11876	6.21128e-06	1.1703	3.65887e-06
		1.05159	1.2189e-05	1.11874	6.21308e-06	1.17027	3.6603e-06
		1.05158	1.21915e-05	1.11873	6.21488e-06	1.17024	3.66172e-06
		1.05158	1.21939e-05	1.11871	6.21668e-06	1.17021	3.66314e-06
		1.05157	1.21964e-05	1.11869	6.21848e-06	1.17019	3.66456e-06
		1.05156	1.21988e-05	1.11868	6.22028e-06	1.17016	3.66598e-06
		1.05155	1.22013e-05	1.11866	6.22208e-06	1.17013	3.6674e-06
		1.05154	1.22037e-05	1.11864	6.22388e-06	1.1701	3.66881e-06
		1.05153	1.22062e-05	1.11863	6.22568e-06	1.17007	3.67023e-06
		1.05153	1.22086e-05	1.11861	6.22748e-06	1.17004	3.67165e-06
		1.05152	1.22111e-05	1.11859	6.22928e-06	1.17002	3.67307e-06
		1.05151	1.22135e-05	1.11858	6.23107e-06	1.16999	3.67448e-06
		1.0515	1.22159e-05	1.11856	6.23287e-06	1.16996	3.6759e-06
		1.05149	1.22184e-05	1.11854	6.23467e-06	1.16993	3.67732e-06
		1.05148	1.22208e-05	1.11853	6.23647e-06	1.1699	3.67873e-06
		1.05147	1.22232e-05	1.11851	6.23826e-06	1.16988	3.68015e-06
		1.05147	1.22257e-05	1.11849	6.24006e-06	1.16985	3.68156e-06
		1.05146	1.22281e-05	1.11848	6.24185e-06	1.16982	3.68297e-06
		1.05145	1.22305e-05	1.11846	6.24365e-06	1.16979	3.68439e-06
		1.05144	1.2233e-05	1.11844	6.24544e-06	1.16976	3.6858e-06
		1.05143	1.22354e-05	1.11843	6.24724e-06	1.16973	3.68721e-06
		1.05142	1.22378e-05	1.11841	6.24903e-06	1.16971	3.68862e-06
		1.05141	1.22402e-05	1.11839	6.25083e-06	1.16968	3.69004e-06
[truncated: 13,276 more rows]

## Sheet: Fig2c
Intensity	delta EF	Intensity	delta EF
	experiment		simulation
suns	V	suns	V
0.01932	1.10179	4.28085e-05	0.93899
0.02595	1.12042	5.90282e-05	0.9474
0.04188	1.13854	8.12916e-05	0.9558
0.08791	1.1589	0.000111792	0.96418
0.12973	1.17427	0.000153484	0.97254
0.22597	1.18976	0.000210333	0.98087
0.34598	1.20009	0.000287636	0.98918
0.52608	1.21445	0.000392424	0.99746
0.77278	1.22458	0.000533985	1.00571
1.06673	1.23057	0.000724508	1.01393
		0.000979883	1.0221
		0.00132	1.03024
		0.00177	1.03833
		0.00237	1.04637
		0.00316	1.05436
		0.00419	1.0623
		0.00553	1.07019
		0.00726	1.07802
		0.0095	1.08579
		0.01237	1.09351
		0.01602	1.10117
		0.02066	1.10878
		0.02652	1.11634
		0.03389	1.12385
		0.04314	1.13131
		0.05469	1.13872
		0.06907	1.1461
		0.08692	1.15343
		0.10903	1.16072
		0.13632	1.16798
		0.16995	1.17521
		0.2113	1.18241
		0.26204	1.18958
		0.32419	1.19673
		0.4002	1.20385
		0.49301	1.21095
		0.60616	1.21804
		0.74393	1.2251
		0.91144	1.23215
		1.11488	1.23918
		1.36164	1.24619
		1.66063	1.2532
		2.02251	1.26019
		2.46011	1.26717
		2.98879	1.27414
		3.62702	1.28111
		4.39698	1.28807
		5.32532	1.29502
		6.44415	1.30198
		7.79209	1.30893
