# Supplementary material for: Shallow defects and variable photoluminescence decay times up to 280 µs in triple-cation perovskites
Source: Nat Mater. 2024 Jan 9;23(3):391–7. doi: 10.1038/s41563-023-01771-2 (PMC10917677; doi:10.1038/s41563-023-01771-2)
Supplement: Supplementary file 5 — Statistical source data. [file 41563_2023_1771_MOESM5_ESM.xlsx]

## Sheet: Fig3a
	quasi-Fermi-level splitting DEF (eV)	quasi-Fermi-level splitting DEF (eV)
	OAI modified	control
film	1.23242	1.19899
Me-4PACz/film	1.26685	1.2418
film/C\-(60)	1.18145	1.11199
Me-4PACz/film/C\-(60)	1.21915	1.14851
device	1.22663	1.13

## Sheet: Fig3b
time t (ns)	luminescence f (norm.)	time t (ns)	luminescence f (norm.)	time t (ns)	luminescence f (norm.)	time t (ns)	luminescence f (norm.)	time t (ns)	luminescence f (norm.)
	OAI film		PMMA/pero/OAI/C60		SAMs/pero/OAI		half device		OAI 2 device
0	1	0	1	0	1	0	1	0	1
1.35191	0.98117	0.958	0.99196	1.35191	0.98864	0.94021	0.9771	1.40948	0.99569
1.59787	0.94548	1.14021	0.9697	1.59787	0.98406	1.15191	0.9542	1.60103	1.02147
1.88364	0.92184	1.35191	0.94536	1.88364	0.90545	1.39787	0.96183	1.81918	0.9936
2.21565	0.84754	1.59787	0.93537	2.21565	0.85314	1.68364	0.9313	2.06761	0.99043
2.60139	0.79551	1.88364	0.88563	2.60139	0.82594	2.01565	0.85496	2.35053	0.90825
3.04956	0.73935	2.21565	0.8482	3.04956	0.76172	2.40139	0.80916	2.67273	0.88116
3.57026	0.69418	2.60139	0.77251	3.57026	0.69896	2.84956	0.7376	3.03966	0.84369
4.17522	0.6192	3.04956	0.69446	4.17522	0.63937	3.37026	0.65225	3.45753	0.82289
4.87809	0.58664	3.57026	0.65933	4.87809	0.60156	3.97522	0.59154	3.93341	0.76203
5.69471	0.52435	4.17522	0.56681	5.69471	0.5423	4.67809	0.52879	4.47536	0.69548
6.64348	0.46794	4.87809	0.51697	6.64348	0.48148	5.49471	0.4579	5.09255	0.67358
7.7458	0.41438	5.69471	0.47153	7.7458	0.43415	6.44348	0.41791	5.79542	0.6061
9.02651	0.58951	6.64348	0.41231	9.02651	0.61706	7.5458	0.34047	6.59586	0.60261
10.5145	0.30466	7.7458	0.36673	10.5145	0.32061	8.82651	0.49385	7.50743	0.49985
12.2433	0.31314	9.02651	0.50511	12.2433	0.33347	10.3145	0.25666	8.54556	0.73283
14.2518	0.28287	10.5145	0.26393	14.2518	0.30921	12.0433	0.25921	9.7278	0.71183
16.5854	0.27169	12.2433	0.2659	16.5854	0.28771	14.0518	0.22618	11.0742	0.37963
19.2967	0.2364	14.2518	0.24396	19.2967	0.24618	16.3854	0.2088	12.6075	0.417
22.4467	0.21906	16.5854	0.21848	22.4467	0.23689	19.0967	0.17357	14.3536	0.39255
26.1065	0.18412	19.2967	0.18312	26.1065	0.20735	22.2467	0.1576	16.3422	0.39668
30.3587	0.13679	22.4467	0.17009	30.3587	0.1542	25.9065	0.13171	18.6068	0.34426
35.2989	0.13206	26.1065	0.14538	35.2989	0.15077	30.1587	0.10598	21.1859	0.31546
41.0386	0.12187	30.3587	0.10511	41.0386	0.14077	35.0989	0.09906	24.1229	0.29228
47.7073	0.10868	35.2989	0.10236	47.7073	0.12121	40.8387	0.08496	27.4678	0.25232
55.4551	0.09085	41.0386	0.0868	55.4551	0.10808	47.5073	0.07211	31.2769	0.19854
64.4568	0.08124	47.7073	0.07443	64.4568	0.09756	55.2551	0.06304	35.615	0.19766
74.9153	0.06832	55.4551	0.06316	74.9153	0.08431	64.2568	0.05508	40.5552	0.18024
87.0664	0.05199	64.4568	0.05418	87.0664	0.06634	74.7153	0.04896	46.1813	0.16135
101.184	0.04467	74.9153	0.04431	101.184	0.06058	86.8664	0.03917	52.5884	0.14256
117.586	0.03599	87.0664	0.033	117.586	0.04768	100.984	0.0322	59.8851	0.12356
136.643	0.03051	101.184	0.02672	136.643	0.04317	117.386	0.0266	68.1947	0.10891
158.783	0.02284	117.586	0.02026	158.783	0.03378	136.443	0.02329	77.658	0.08629
184.507	0.01772	136.643	0.01608	184.507	0.02722	158.583	0.01746	88.435	0.06918
214.394	0.014	158.783	0.0117	214.394	0.02266	184.307	0.01301	100.708	0.05972
249.117	0.01041	160	0.01051	249.117	0.01769	214.194	0.01044	114.685	0.05119
289.46	0.0073	189.046	0.00734	289.46	0.01313	217.6	0.011	130.603	0.0366
297.6	0.00827	222.792	0.00508	336.332	0.01053	255.176	0.00792	148.73	0.0303
348.438	0.00582	262	0.00345	390.789	0.00621	296.704	0.00568	169.374	0.02777
404.622	0.00411	307.553	0.00237	454.059	0.00531	342.599	0.004	192.883	0.02053
466.716	0.00292	360.478	0.00162	465	0.0057	393.321	0.00282	219.657	0.01594
535.34	0.00207	421.968	0.00111	543.293	0.00399	449.377	0.00198	250.147	0.01087
611.181	0.00147	493.409	0.000747807	627.263	0.00282	511.329	0.00138	284.871	0.00914
694.998	0.00105	576.412	0.000507114	717.322	0.00201	579.797	0.000954488	324.415	0.00651
787.631	0.000739849	672.848	0.000337893	813.91	0.00144	655.465	0.000655634	369.449	0.00508
890.006	0.000527253	692.6	0.000360778	917.502	0.00103	739.092	0.000449496	420.735	0.0035
1003.15	0.000378368	781.618	0.00023459	1028.61	0.000741639	831.513	0.000311422	489	0.00185
1128.19	0.000270546	877.091	0.000155368	1147.76	0.000534209	933.655	0.000212085	551.831	0.00132
1266.38	0.000194184	979.486	0.000103808	1275.56	0.000384152	1046.54	0.000145957	619.894	0.000950501
1419.11	0.000138642	1089.31	7.04513e-05	1412.63	0.000277824	1171.3	0.000101031	693.627	0.00068176
1587.89	0.000101068	1207.09	4.87359e-05	1559.63	0.000199053	1309.17	7.10157e-05	773.5	0.000490384
1774.43	7.27966e-05	1333.41	3.30824e-05	1717.3	0.000144376	1461.55	5.11243e-05	860.026	0.000352373
1980.59	5.3725e-05	1468.89	2.32841e-05	1886.39	0.000103874	1485.5	5.15469e-05	953.758	0.000254232
2019.5	5.1758e-05	1614.2	1.57376e-05	2067.75	7.45477e-05	1671.17	3.56592e-05	1055.3	0.00018424
2270.37	3.69317e-05	1770.04	1.14252e-05	2262.25	5.37379e-05	1876.36	2.50696e-05	1165.29	0.000134561
2547.63	2.66159e-05	1937.18	7.31564e-06	2470.86	3.87513e-05	2103.14	1.77121e-05	1284.45	9.80676e-05
2854.05	1.94117e-05	2116.44	5.10996e-06	2694.59	2.86446e-05	2353.77	1.27929e-05	1413.53	7.09204e-05
3192.69	1.42923e-05	2308.7	3.49623e-06	2934.55	2.03137e-05	2630.75	9.19109e-06	1553.36	5.19507e-05
3566.95	1.05587e-05	2333.5	3.3049e-06	2946.5	2.01279e-05	2936.87	6.62072e-06	1704.84	3.8419e-05
3980.58	7.88302e-06	2572.84	1.98368e-06	3222.13	1.42861e-05	3275.18	4.80147e-06	1868.94	2.82563e-05
4437.7	5.97662e-06	2850.91	1.22131e-06	3517.76	1.02252e-05	3649.07	3.31586e-06	2046.7	2.09755e-05
4942.89	4.49983e-06	3173.98	7.93023e-07	3834.81	7.25948e-06	4062.28	2.302e-06	2239.27	1.54642e-05
5501.22	3.48215e-06	3549.34	5.27621e-07	4174.85	5.20108e-06	4518.95	1.56627e-06	2447.87	1.14876e-05
6118.27	2.66625e-06	3985.44	3.77993e-07	4539.56	3.68358e-06	5023.65	1.05035e-06	2673.85	8.85161e-06
6800.22	2.09027e-06	4492.12	2.6549e-07	4930.7	2.65909e-06	5581.43	6.66144e-07	2918.65	6.4708e-06
7553.89	1.62306e-06	5080.79	2.00125e-07	5350.2	1.89366e-06	5610.5	6.69987e-07	3183.84	4.89839e-06
8386.82	1.27831e-06	5764.74	1.4015e-07	5800.13	1.3088e-06	6326.19	3.56199e-07	3471.11	3.74332e-06
9307.35	1.01313e-06	6559.37	1.03109e-07	6282.67	9.31378e-07	7157.7	1.95437e-07	3797	2.50751e-06
10324.7	7.92753e-07	7482.6	8.41601e-08	6800.21	6.65996e-07	8123.78	1.10563e-07	4158.33	1.85974e-06
11449	6.22389e-07	8555.23	5.67379e-08	7355.27	4.58172e-07	8213.5	1.05812e-07	4578.14	1.35916e-06
12691.6	5.09797e-07	9801.46	4.13454e-08	7975.5	3.07288e-07	9453.5	5.6704e-08	5065.88	9.74058e-07
14064.9	4.03022e-07	11249.4	3.33269e-08	8702.07	2.21621e-07	10823.9	3.7419e-08	5632.56	6.93821e-07
15582.6	3.40801e-07	12931.6	2.52464e-08	9529.51	1.49235e-07	12338.5	2.59329e-08	6290.95	4.68691e-07
17259.9	2.72441e-07			10471.8	1.03776e-07	14012.3	1.92989e-08	7055.88	3.17404e-07
19113.6	2.00053e-07			11545	7.0205e-08	15862.1	1.36401e-08	7944.61	2.06041e-07
19813.5	1.88646e-07			11644.5	6.69478e-08	17906.6	1.00808e-08	8977.17	1.28844e-07
22032.1	1.49412e-07			12955.1	5.19415e-08	20166	6.98989e-09	10203.5	7.86401e-08
24435.4	1.1913e-07			14360.7	3.89097e-08	22663.1	5.63351e-09	11502.4	4.82574e-08
27038.9	9.71534e-08			15868.3	3.07496e-08	25422.7	4.49257e-09	12909.4	2.97897e-08
29859.3	7.89663e-08			17485.2	2.48821e-08	28472.6	3.35878e-09	14433.6	1.91868e-08
32914.6	6.43995e-08			19219.3	2.02685e-08	31843.3	2.81593e-09	16084.8	1.42955e-08
36224.3	5.26883e-08			21079.1	1.68178e-08	35568.5	2.05905e-09	17873.5	1.06713e-08
39809.7	4.37792e-08			23073.8	1.46476e-08	39685.4	1.85028e-09	19811.2	9.32919e-09
43693.6	3.6285e-08			25213.1	1.239e-08			21910.2	8.01475e-09
47901.1	3.08959e-08			27507.5	1.10064e-08			24184.1	7.18989e-09
52459	2.64841e-08			29968.4	9.41791e-09			26647.4	7.02518e-09
57396.6	2.16726e-08			32607.6	8.7779e-09			29315.8	6.50244e-09
62745.3	1.80865e-08			35438.2	7.93854e-09			32206.5	5.7555e-09
68539.5	1.53862e-08			38474	7.38838e-09			35337.9	5.54153e-09
74816.4	1.33689e-08			41730	6.56637e-09			38730.1	5.45417e-09
81616	1.12196e-08			45222	6.36857e-09			42404.9	5.37311e-09
88981.9	9.73857e-09			48967.3	5.78573e-09			46385.7	5.3351e-09
96961.3	8.58105e-09			52984.1	5.40271e-09			50698.1	5.04962e-09
105605	6.81492e-09			57292.2	5.13468e-09			55369.6	4.92817e-09
114969	5.81408e-09			61912.6	4.87343e-09			60430.2	4.91906e-09
125113	4.79916e-09							65912.3	5.06378e-09
136102	3.94898e-09
148006	3.28074e-09
160901	2.49961e-09
174870	2.07997e-09

## Sheet: Fig3c
Fermi-level splitting DEF (eV)	differential decay time tdiff (s)	Fermi-level splitting DEF (eV)	differential decay time tdiff (s)	Fermi-level splitting DEF (eV)	differential decay time tdiff (s)	Fermi-level splitting DEF (eV)	differential decay time tdiff (s)			Fermi-level splitting DEF (eV)	differential decay time tdiff (s)	Fermi-level splitting DEF (eV)	differential decay time tdiff (s)
	OAI film		PMMA/pero/OAI/C60		SAMs/pero/OAI		half device			delta_Ef	exp(-dEf/2kT)	delta_Ef	exp(-dEf/3kT)
1.4893	1.42206e-07	1.4825	2.37366e-07	1.4893	2.36578e-07	1.4796	8.11678e-08			1.48843	6.39253e-12	1.48843	6.16e-08
1.48881	2.4289e-08	1.48229	3.00824e-08	1.48901	1.46347e-07	1.479	2.92677e-08			1.48865	6.37697e-12	1.48865	6.15e-08
1.48785	1.67192e-08	1.4817	1.63517e-08	1.48889	1.28944e-08	1.47839	5.02306e-08			1.48893	6.34293e-12	1.48893	6.12809e-08
1.48719	1.17055e-08	1.48104	2.44995e-08	1.48675	8.5002e-09	1.47859	4.96926e-08			1.48925	6.3132e-12	1.48925	6.10893e-08
1.48502	9.58464e-09	1.48077	1.70637e-08	1.48522	1.51967e-08	1.47776	1.07968e-08			1.4893	6.3156e-12	1.4893	6.11047e-08
1.48337	1.22098e-08	1.47935	1.24502e-08	1.48439	1.51183e-08	1.47554	9.99183e-09			1.48881	6.37393e-12	1.48881	6.148e-08
1.48148	1.40632e-08	1.47824	1.07416e-08	1.48231	1.15689e-08	1.47412	1.14497e-08			1.48785	6.46903e-12	1.48785	6.20899e-08
1.47985	1.29026e-08	1.47581	8.33376e-09	1.4801	1.28025e-08	1.47172	9.03355e-09			1.48719	6.61002e-12	1.48719	6.29875e-08
1.47689	1.50498e-08	1.47306	1.18569e-08	1.47781	1.70928e-08	1.46853	1.00586e-08			1.48502	6.82622e-12	1.48502	6.43523e-08
1.47549	1.86644e-08	1.47171	1.14407e-08	1.47624	1.87152e-08	1.466	1.24602e-08			1.48337	7.07264e-12	1.48337	6.58923e-08
1.47258	1.55373e-08	1.4678	1.05025e-08	1.47357	1.5849e-08	1.4631	1.19121e-08			1.48148	7.31799e-12	1.48148	6.74075e-08
1.46963	1.73739e-08	1.46541	1.64199e-08	1.47052	1.82439e-08	1.45937	1.46745e-08			1.47985	7.61163e-12	1.47985	6.91966e-08
1.46648	-2.42462e-08	1.46303	1.57398e-08	1.46786	-2.21426e-08	1.457	1.41731e-08			1.47689	7.94746e-12	1.47689	7.12178e-08
1.47561	2.37554e-08	1.45955	1.61459e-08	1.47689	2.4169e-08	1.45169	-3.82893e-08			1.47549	8.28685e-12	1.47549	7.32312e-08
1.45852	9.35163e-09	1.45652	-2.78352e-08	1.46007	9.58619e-09	1.46133	2.67597e-08			1.47258	8.70545e-12	1.47258	7.56731e-08
1.45923	1.15155e-07	1.46481	2.14778e-08	1.46108	2.69299e-07	1.44438	9.21369e-09			1.46963	9.22278e-12	1.46963	7.86413e-08
1.45659	5.89125e-08	1.448	9.26119e-09	1.45914	5.83992e-08	1.44463	6.43765e-08			1.46648	9.23291e-12	1.46648	7.86896e-08
1.45555	5.83177e-08	1.44819	1.03675e-07	1.45728	4.52578e-08	1.4411	3.91705e-08			1.47561	9.34599e-12	1.47561	7.92842e-08
1.45195	5.29795e-08	1.44596	4.43701e-08	1.45328	5.73859e-08	1.43903	3.90504e-08			1.45852	1.05274e-11	1.45852	8.58064e-08
1.44997	5.58189e-08	1.4431	3.55908e-08	1.45229	8.23087e-08	1.43424	4.04868e-08			1.45923	1.14411e-11	1.45923	9.08033e-08
1.44547	3.40856e-08	1.43853	4.5166e-08	1.44887	3.77197e-08	1.43174	5.02047e-08			1.45659	1.17559e-11	1.45659	9.2459e-08
1.43778	5.1942e-08	1.43662	6.03092e-08	1.44125	5.39054e-08	1.4271	3.99371e-08			1.45555	1.22397e-11	1.45555	9.49751e-08
1.43686	1.89431e-07	1.43255	3.35685e-08	1.44068	2.4233e-07	1.42147	6.17471e-08			1.45195	1.28604e-11	1.45195	9.81571e-08
1.43479	1.28327e-07	1.42415	4.89962e-08	1.43891	1.16324e-07	1.41972	9.89892e-08			1.44997	1.36331e-11	1.44997	1.02046e-07
1.43182	9.92389e-08	1.42347	1.17291e-07	1.43507	1.07417e-07	1.41574	7.79164e-08			1.44547	1.49436e-11	1.44547	1.08444e-07
1.42718	1.12525e-07	1.4192	7.7253e-08	1.43212	1.52801e-07	1.4115	9.5343e-08			1.43778	1.65045e-11	1.43778	1.15898e-07
1.42428	1.38012e-07	1.41522	9.04271e-08	1.42949	1.57943e-07	1.40801	1.23671e-07			1.43686	1.74345e-11	1.43686	1.20242e-07
1.4198	1.02451e-07	1.41096	1.04622e-07	1.42574	1.18751e-07	1.40452	1.524e-07			1.43479	1.81288e-11	1.43479	1.23407e-07
1.41272	1.20387e-07	1.40699	1.10291e-07	1.41958	1.52891e-07	1.40147	1.3506e-07			1.43182	1.92805e-11	1.43182	1.28565e-07
1.40879	1.67282e-07	1.40178	9.19844e-08	1.41724	1.902e-07	1.39569	1.24079e-07			1.42718	2.0742e-11	1.42718	1.34984e-07
1.4032	1.83072e-07	1.39415	1.02021e-07	1.41109	2.01819e-07	1.39061	1.56632e-07			1.42428	2.22899e-11	1.42428	1.41619e-07
1.39891	1.83987e-07	1.38868	1.25717e-07	1.40853	2.4538e-07	1.38566	2.14716e-07			1.4198	2.44545e-11	1.4198	1.50603e-07
1.39142	1.74349e-07	1.38152	1.37911e-07	1.40223	2.05491e-07	1.38222	2.00246e-07			1.41272	2.72624e-11	1.41272	1.61929e-07
1.38484	2.25183e-07	1.37553	1.51003e-07	1.39668	2.75554e-07	1.37477	1.63641e-07			1.40879	3.00871e-11	1.40879	1.72947e-07
1.37874	2.43536e-07	1.3673	3.90477e-08	1.39198	3.01421e-07	1.36714	2.12809e-07			1.4032	3.30434e-11	1.4032	1.84095e-07
1.37106	2.3097e-07	1.36452	3.98163e-08	1.3856	2.75253e-07	1.36145	-5.05142e-07			1.39891	3.67087e-11	1.39891	1.97438e-07
1.36188	-6.16008e-07	1.35521	1.71969e-07	1.37794	3.30785e-07	1.3628	-6.14739e-07			1.39142	4.16216e-11	1.39142	2.14642e-07
1.3651	-4.7781e-07	1.3457	1.92781e-07	1.37228	2.77877e-07	1.35427	2.38557e-07			1.38484	4.73319e-11	1.38484	2.33881e-07
1.35602	3.05306e-07	1.33568	2.21271e-07	1.35871	3.28701e-07	1.34566	2.55973e-07			1.37874	5.38069e-11	1.37874	2.54724e-07
1.34699	3.41978e-07	1.32599	2.58732e-07	1.35468	-1.00869e-06	1.3366	2.74907e-07			1.37106	6.24722e-11	1.37106	2.81295e-07
1.33815	3.80405e-07	1.31605	2.99915e-07	1.3565	-2.11002e-06	1.3275	3.03613e-07			1.36188	8.21029e-11	1.36188	3.36136e-07
1.32924	4.20704e-07	1.30636	3.43255e-07	1.34735	4.60376e-07	1.31843	3.30526e-07			1.33498	1.16051e-10	1.33498	4.23633e-07
1.32042	4.66024e-07	1.29606	3.90521e-07	1.33841	5.06066e-07	1.30903	3.55794e-07			1.32589	1.48386e-10	1.32589	5.00691e-07
1.31153	5.11436e-07	1.286	4.49965e-07	1.3297	5.52347e-07	1.29948	3.86489e-07			1.31687	1.76493e-10	1.31687	5.62092e-07
1.30259	5.68393e-07	1.27549	4.48225e-06	1.32106	5.99873e-07	1.28976	4.22064e-07			1.30803	2.09589e-10	1.30803	6.30336e-07
1.29381	6.40842e-07	1.27718	2.63587e-06	1.31258	6.49333e-07	1.27998	4.71447e-07			1.29911	2.48751e-10	1.29911	7.06597e-07
1.28522	7.12345e-07	1.26604	4.37107e-07	1.30409	6.98498e-07	1.27047	5.17348e-07			1.29029	2.95154e-10	1.29029	7.91946e-07
1.27653	7.8704e-07	1.25536	4.84614e-07	1.29566	7.49981e-07	1.26052	5.65662e-07			1.2814	3.50398e-10	1.2814	8.879e-07
1.26794	8.68464e-07	1.24492	5.35634e-07	1.28718	8.08994e-07	1.25085	6.39067e-07			1.27246	4.15953e-10	1.27246	9.95464e-07
1.25921	9.80683e-07	1.23488	6.00751e-07	1.27885	8.63508e-07	1.24132	7.26529e-07			1.26369	4.92611e-10	1.26369	1.11434e-06
1.25103	1.10139e-06	1.22534	6.45624e-07	1.27029	9.29145e-07	1.23219	8.48615e-07			1.25509	5.82252e-10	1.25509	1.24574e-06
1.24253	1.2374e-06	1.2153	7.068e-07	1.26203	1.00401e-06	1.22368	2.20627e-06			1.2464	6.8793e-10	1.2464	1.39224e-06
1.23466	1.64459e-06	1.20621	7.56394e-07	1.25357	1.05924e-06	1.22389	2.43769e-06			1.23781	8.12943e-10	1.23781	1.55617e-06
1.23369	1.73615e-06	1.19606	8.41983e-07	1.24505	1.13893e-06	1.21435	1.08056e-06			1.22909	9.58756e-10	1.22909	1.73718e-06
1.22495	1.58305e-06	1.18777	8.47079e-07	1.23663	1.23071e-06	1.20522	1.23112e-06			1.2209	1.12741e-09	1.2209	1.9354e-06
1.21647	1.80872e-06	1.17622	8.56731e-07	1.22823	1.37079e-06	1.19622	1.41338e-06			1.2124	1.32217e-09	1.2124	2.1524e-06
1.20829	2.06812e-06	1.16693	1.00613e-06	1.22046	1.43734e-06	1.18779	1.60517e-06			1.20454	1.48443e-09	1.20454	2.32659e-06
1.20037	2.33504e-06	1.1571	9.4265e-07	1.21163	1.8172e-06	1.17923	1.76572e-06			1.20418	1.61433e-09	1.20418	2.46022e-06
1.19252	2.63935e-06	1.15564	9.08638e-07	1.2114	1.98737e-06	1.17073	1.97897e-06			1.19544	1.83852e-09	1.19544	2.68123e-06
1.18495	3.04832e-06	1.14242	1.03171e-06	1.20259	1.68419e-06	1.16241	2.06206e-06			1.18696	2.16451e-09	1.18696	2.98968e-06
1.17778	3.4263e-06	1.12986	1.29833e-06	1.19399	1.80857e-06	1.15283	2.13525e-06			1.17878	2.53461e-09	1.17878	3.32163e-06
1.17043	3.91773e-06	1.11867	1.6514e-06	1.18519	1.94082e-06	1.14337	2.31695e-06			1.17085	2.95563e-09	1.17085	3.68011e-06
1.16379	4.48494e-06	1.10812	2.16181e-06	1.17662	2.07628e-06	1.1334	2.44658e-06			1.16301	3.43504e-09	1.16301	4.06816e-06
1.15688	5.06614e-06	1.09948	2.73594e-06	1.16775	2.24829e-06	1.12305	2.48739e-06			1.15544	3.97183e-09	1.15544	4.48196e-06
1.15057	5.77572e-06	1.09033	3.39732e-06	1.15938	2.43544e-06	1.11126	6.46734e-06			1.14827	4.57385e-09	1.14827	4.92422e-06
1.14402	6.42745e-06	1.08301	3.99615e-06	1.15065	2.4536e-06	1.11141	5.8409e-06			1.14092	5.24736e-09	1.14092	5.39677e-06
1.13784	7.4179e-06	1.07378	4.40968e-06	1.14116	2.62115e-06	1.09504	2.49281e-06			1.13428	5.99239e-09	1.13428	5.89645e-06
1.13182	8.10249e-06	1.06583	6.59848e-06	1.13241	2.9563e-06	1.0795	3.04988e-06			1.12737	6.81797e-09	1.12737	6.4265e-06
1.12546	8.76628e-06	1.06057	6.80812e-06	1.1238	3.02593e-06	1.06474	3.70635e-06			1.12106	7.73116e-09	1.12106	6.98845e-06
1.1192	1.06444e-05	1.05036	6.43572e-06	1.11418	3.03509e-06	1.0636	4.02958e-06			1.11451	8.74709e-09	1.11451	7.58808e-06
1.11403	1.20578e-05	1.04217	9.92916e-06	1.10392	3.6568e-06	1.04745	4.96035e-06			1.10833	9.86403e-09	1.10833	8.22139e-06
1.10794	1.42029e-05	1.03658	1.27401e-05	1.09552	4.31166e-06	1.03668	7.33391e-06			1.1023	1.11072e-08	1.1023	8.89828e-06
1.1036	1.63959e-05	1.02939	1.21162e-05	1.08535	4.63263e-06	1.02719	9.55528e-06			1.09595	1.25324e-08	1.09595	9.64382e-06
1.0978	1.33298e-05			1.07602	5.33539e-06	1.01953	1.09854e-05			1.08969	1.40688e-08	1.08969	1.04178e-05
1.0898	1.59687e-05			1.06597	4.75374e-06	1.01054	1.19223e-05			1.08452	1.56962e-08	1.08452	1.12065e-05
1.08828	2.11662e-05			1.06475	5.96209e-06	1.00271	1.29046e-05			1.07843	1.74231e-08	1.07843	1.20149e-05
1.08224	2.00664e-05			1.05823	1.00211e-05	0.99323	1.60993e-05			1.07409	1.92402e-08	1.07409	1.28366e-05
1.07637	2.31795e-05			1.05081	1.10609e-05	0.98764	2.3753e-05			1.06829	2.16264e-08	1.06829	1.38728e-05
1.07109	2.63477e-05			1.04476	1.39336e-05	0.98178	2.2552e-05			1.06029	2.40839e-08	1.06029	1.49102e-05
1.06573	2.8524e-05			1.03932	1.60504e-05	0.97425	2.70889e-05			1.05945	2.59669e-08	1.05945	1.56794e-05
1.06044	3.14007e-05			1.03405	1.82973e-05	0.96968	2.93395e-05			1.05341	2.84689e-08	1.05341	1.66661e-05
1.05525	3.56166e-05			1.02925	2.35832e-05	0.96157	3.63625e-05			1.04755	3.18106e-08	1.04755	1.79471e-05
1.05045	3.99983e-05			1.0257	2.71169e-05	0.9588	6.3653e-05			1.04227	3.53336e-08	1.04227	1.92495e-05
1.04558	4.62141e-05			1.0214	3.08045e-05					1.0369	3.9159e-08	1.0369	2.0615e-05
1.04142	5.55415e-05			1.01835	3.47991e-05					1.03162	4.33606e-08	1.03162	2.20647e-05
1.03743	5.37552e-05			1.01435	4.44429e-05					1.02642	4.7857e-08	1.02642	2.35657e-05
1.03224	5.37462e-05			1.01254	6.43365e-05					1.02162	5.26141e-08	1.02162	2.51031e-05
1.02755	6.48046e-05			1.00996	6.76076e-05					1.01676	5.75693e-08	1.01676	2.66566e-05
1.02336	7.95281e-05			1.00811	6.67976e-05					1.01259	6.25322e-08	1.01259	2.81688e-05
1.01972	8.30445e-05			1.00508	8.89207e-05					1.0086	6.80095e-08	1.0086	2.97887e-05
1.01518	8.88973e-05			1.00429	0.000116325					1.00341	7.45773e-08	1.00341	3.16756e-05
1.01152	0.000114035			1.00183	9.37224e-05					0.99873	8.16171e-08	0.99873	3.3641e-05
1.00824	9.40794e-05			1.00007	0.000138587					0.99454	8.84441e-08	0.99454	3.54938e-05
1.00227	9.16983e-05			0.99876	0.000173065					0.9909	9.55566e-08	0.9909	3.73713e-05
0.99816	0.000111501			0.99742	0.000176967					0.98636	1.0342e-07	0.98636	3.93945e-05
0.99319	0.000109122									0.98269	1.11232e-07	0.98269	4.13569e-05
0.98814	0.000120056									0.97941	1.20346e-07	0.97941	4.35801e-05
0.98334	0.000109105									0.97345	1.32142e-07	0.97345	4.6381e-05
0.9763	0.000116809									0.96933	1.44904e-07	0.96933	4.93243e-05
0.97154	0.000140068									0.96436	1.5894e-07	0.96436	5.24572e-05
										0.95931	1.74928e-07	0.95931	5.59191e-05
										0.95451	1.94376e-07	0.95451	5.99809e-05
										0.94747	2.17867e-07	0.94747	6.47218e-05
										0.94271	2.30219e-07	0.94271	6.71725e-05
