# Supplementary material for: Shallow defects and variable photoluminescence decay times up to 280 µs in triple-cation perovskites
Source: Nat Mater. 2024 Jan 9;23(3):391–7. doi: 10.1038/s41563-023-01771-2 (PMC10917677; doi:10.1038/s41563-023-01771-2)
Supplement: Supplementary file 6 — Statistical source data. [file 41563_2023_1771_MOESM6_ESM.xlsx]

## Sheet: Fig4a
voltage V (V)	current density J (mA/cm2)	voltage V (V)	current density J (mA/cm2)
	OAI modified device		control device
-0.1	-22.3233	-0.2	-21.7309
-0.09004	-22.184	-0.19	-21.6929
-0.08008	-22.1336	-0.18	-21.6892
-0.07012	-22.1081	-0.17	-21.6982
-0.06015	-22.0721	-0.16	-21.6932
-0.05019	-22.0547	-0.15	-21.7108
-0.04023	-22.0445	-0.14	-21.6992
-0.03027	-22.0327	-0.13	-21.6959
-0.0203	-22.0139	-0.12	-21.7112
-0.01034	-22.019	-0.11	-21.6974
-0.000376	-22.0015	-0.1	-21.7124
0.00959	-21.9804	-0.09	-21.711
0.01955	-21.9873	-0.08	-21.6894
0.02951	-21.9826	-0.07	-21.7096
0.03948	-21.9824	-0.06	-21.7084
0.04944	-21.9699	-0.05	-21.7133
0.0594	-21.9771	-0.04	-21.6932
0.06936	-21.9489	-0.03	-21.7001
0.07933	-21.9275	-0.02	-21.6768
0.08929	-21.9395	-0.01	-21.6813
0.09925	-21.9235	0	-21.6921
0.10921	-21.9307	0.01	-21.6764
0.11918	-21.9294	0.02	-21.6936
0.12914	-21.8988	0.03	-21.6905
0.1391	-21.9151	0.04	-21.6654
0.14906	-21.906	0.05	-21.6591
0.15903	-21.8855	0.06	-21.6641
0.16899	-21.8684	0.07	-21.6805
0.17895	-21.8648	0.08	-21.681
0.18891	-21.8648	0.09	-21.693
0.19887	-21.8571	0.1	-21.6931
0.20884	-21.8408	0.11	-21.7
0.2188	-21.8275	0.12	-21.6761
0.22875	-21.8386	0.13	-21.6813
0.2387	-21.8337	0.14	-21.6929
0.2487	-21.8233	0.15	-21.6929
0.25865	-21.8188	0.16	-21.6959
0.2686	-21.8114	0.17	-21.6871
0.27855	-21.8424	0.18	-21.6834
0.28855	-21.8425	0.19	-21.6806
0.2985	-21.8216	0.2	-21.6673
0.30845	-21.7888	0.21	-21.6615
0.3184	-21.8222	0.22	-21.6553
0.3284	-21.8247	0.23	-21.6604
0.33835	-21.7925	0.24	-21.6484
0.3483	-21.7989	0.25	-21.6427
0.35825	-21.7917	0.26	-21.6427
0.36825	-21.791	0.27	-21.6534
0.3782	-21.7952	0.28	-21.6297
0.38815	-21.7915	0.29	-21.6213
0.3981	-21.7808	0.3	-21.6287
0.4081	-21.7724	0.31	-21.6185
0.41805	-21.773	0.32	-21.6348
0.428	-21.7444	0.33	-21.6365
0.43795	-21.7465	0.34	-21.6482
0.44795	-21.7352	0.35	-21.634
0.4579	-21.7512	0.36	-21.6281
0.46785	-21.7484	0.37	-21.6762
0.4778	-21.7293	0.38	-21.6463
0.4878	-21.7603	0.39	-21.6544
0.49775	-21.7422	0.4	-21.6429
0.5077	-21.725	0.41	-21.6285
0.51765	-21.7209	0.42	-21.6258
0.52765	-21.7078	0.43	-21.6256
0.5376	-21.7156	0.44	-21.6103
0.54755	-21.7094	0.45	-21.5955
0.5575	-21.7064	0.46	-21.6134
0.5675	-21.6884	0.47	-21.6043
0.57745	-21.6816	0.48	-21.5866
0.5874	-21.6902	0.49	-21.5929
0.59735	-21.6934	0.5	-21.6061
0.60735	-21.6913	0.51	-21.5966
0.6173	-21.6709	0.52	-21.5899
0.62725	-21.6672	0.53	-21.5879
0.6372	-21.6513	0.54	-21.5757
0.6472	-21.6355	0.55	-21.5951
0.65715	-21.6173	0.56	-21.5851
0.6671	-21.62	0.57	-21.5693
0.67705	-21.604	0.58	-21.5898
0.68705	-21.5835	0.59	-21.575
0.697	-21.5832	0.6	-21.5831
0.70695	-21.5832	0.61	-21.5812
0.7169	-21.5811	0.62	-21.5554
0.7269	-21.5692	0.63	-21.5864
0.73685	-21.5518	0.64	-21.5659
0.7468	-21.5253	0.65	-21.5541
0.75675	-21.517	0.66	-21.5605
0.76675	-21.5065	0.67	-21.5481
0.7767	-21.5017	0.68	-21.5397
0.78665	-21.4851	0.69	-21.5343
0.7966	-21.4647	0.7	-21.5282
0.8066	-21.4644	0.71	-21.506
0.81655	-21.4293	0.72	-21.5045
0.8265	-21.3965	0.73	-21.4883
0.83645	-21.3997	0.74	-21.4796
0.84645	-21.3785	0.75	-21.4715
0.8564	-21.3603	0.76	-21.4555
0.86635	-21.304	0.77	-21.4578
0.8763	-21.2731	0.78	-21.447
0.8863	-21.261	0.79	-21.4274
0.89625	-21.227	0.8	-21.42
0.9062	-21.1995	0.81	-21.395
0.91615	-21.1648	0.82	-21.3779
0.92615	-21.1457	0.83	-21.3612
0.9361	-21.1259	0.84	-21.3552
0.94605	-21.0545	0.85	-21.3106
0.956	-21.0103	0.86	-21.2973
0.966	-20.9772	0.87	-21.2589
0.97595	-20.9341	0.88	-21.2362
0.9859	-20.8783	0.89	-21.2081
0.99585	-20.8175	0.9	-21.1591
1.00585	-20.7437	0.91	-21.1204
1.0158	-20.684	0.92	-21.0569
1.02575	-20.5945	0.93	-20.9889
1.0357	-20.4859	0.94	-20.9353
1.0457	-20.3649	0.95	-20.8149
1.05565	-20.2195	0.96	-20.7113
1.0656	-20.0775	0.97	-20.5612
1.07555	-19.8723	0.98	-20.3549
1.08555	-19.6171	0.99	-20.0807
1.0955	-19.3212	1	-19.7428
1.10545	-18.9397	1.01	-19.3258
1.1154	-18.4708	1.02	-18.7575
1.1254	-17.8784	1.03	-18.0656
1.13535	-17.1209	1.04	-17.1336
1.1453	-16.1724	1.05	-16.0095
1.15525	-15.0051	1.06	-14.5808
1.16525	-13.5234	1.07	-12.8132
1.1752	-11.716	1.08	-10.6762
1.18515	-9.50582	1.09	-8.10061
1.1951	-6.83672	1.1	-5.04752
1.2051	-3.63635	1.11	-1.4922
1.21505	0.17791	1.12	2.62527
1.225	4.61508	1.13	7.32339
		1.14	12.6012
		1.15	18.5124
		1.16	25.0648
		1.17	32.1977
		1.18	39.9622
		1.19	39.9982
		1.2	39.9982
		1.21	39.9981
		1.22	39.9982
		1.23	39.9982

## Sheet: Fig4b
open-circuit voltage Voc (V)	open-circuit voltage Voc (V)	open-circuit voltage Voc (V)	open-circuit voltage Voc (V)	open-circuit voltage Voc (V)			open-circuit voltage Voc (V)	open-circuit voltage Voc (V)	open-circuit voltage Voc (V)	open-circuit voltage Voc (V)	open-circuit voltage Voc (V)	open-circuit voltage Voc (V)
control	OAI 1	OAI 1.5	OAI 2	OAI 2.5			1（Voc,rad）	0.1	0.01	0.001	0.0001	1e-05
1.1456	1.1715	1.1887	1.2128	1.2147		0	1.332	1.274	1.216	1.158	1.1	1.042
1.1337	1.1753	1.2026	1.1838	1.212		2	1.332	1.274	1.216	1.158	1.1	1.042
1.1377	1.1815	1.1891	1.1864	1.2117		3	1.332	1.274	1.216	1.158	1.1	1.042
1.1372	1.1767	1.1954	1.1912	1.1967		4	1.332	1.274	1.216	1.158	1.1	1.042
1.1187	1.1739	1.1909	1.1987	1.1944		6	1.332	1.274	1.216	1.158	1.1	1.042
1.13	1.1681	1.1834	1.1894	1.194
1.1235	1.164	1.1919	1.1893	1.194
1.1234	1.1853	1.1991	1.1881	1.188
1.1354	1.1729	1.1852	1.1909	1.1929
1.1253	1.1697	1.198	1.1945	1.185
1.116	1.164	1.1847	1.2006	1.2315
1.1136	1.1575	1.1833	1.2019	1.2296
		1.1725	1.1957
		1.1817	1.1965
			1.193
			1.1915
			1.1944
			1.202
			1.1955
			1.1914
			1.226
			1.2235
			1.208
			1.209
			1.226
			1.2245

## Sheet: Fig4c
Intensity	open-circuit voltage Voc (V)	Intensity	open-circuit voltage Voc (V)
Suns	V	Suns	V
	OAI modified device		control device
0.01	1.02005	2	1.16894
0.018	1.05318	1.11	1.15432
0.0325	1.07947	0.616	1.13856
0.0585	1.10319	0.342	1.12161
0.105	1.12524	0.19	1.10351
0.19	1.14657	0.105	1.08392
0.342	1.16629	0.0585	1.06302
0.616	1.18431	0.0325	1.03922
1.11	1.20038	0.018	1.01079
2	1.21401	0.01	0.97373

## Sheet: Fig4d
Fermi-level splitting DEF (eV)	differential decay time tdiff (s)	Fermi-level splitting DEF (eV)	differential decay time tdiff (s)	Fermi-level splitting DEF (eV)	differential decay time tdiff (s)	Fermi-level splitting DEF (eV)	differential decay time tdiff (s)	Fermi-level splitting DEF (eV)	differential decay time tdiff (s)	Fermi-level splitting DEF (eV)	differential decay time tdiff (s)	differential decay time tdiff (s)
	OAI device
	gated CCD		2.6OD		2OD		1OD		0OD	deltaEf	exp(-dEf/3kT)	exp(-dEf/6kT)
1.4864	6.53048e-07	1.14208	6.21794e-09	1.19655	2.63136e-08	1.31536	5.4273e-08	1.43456	4.84215e-08	1.48481	6.43721e-08	0.000455101
1.48629	-3.0681e-08	1.12542	7.63261e-09	1.19261	2.86966e-08	1.31345	5.44639e-08	1.43242	4.49756e-08	1.48543	6.40507e-08	0.000453962
1.48695	-6.06019e-07	1.11494	1.16729e-08	1.18933	3.40684e-08	1.31155	5.83156e-08	1.42995	5.21712e-08	1.48637	6.35303e-08	0.000452115
1.48623	2.86346e-08	1.10767	1.63929e-08	1.18653	3.96344e-08	1.30989	6.62386e-08	1.42845	7.47634e-08	1.4864	6.33477e-08	0.000451466
1.48615	1.25386e-08	1.1023	2.17114e-08	1.1841	4.53412e-08	1.30842	7.41848e-08	1.42718	8.50415e-08	1.48629	6.32523e-08	0.000451125
1.48391	9.99662e-09	1.09813	2.75434e-08	1.18196	5.11416e-08	1.3071	8.20195e-08	1.42601	9.06854e-08	1.48695	6.31515e-08	0.000450766
1.48312	1.88324e-08	1.09477	3.38032e-08	1.18005	5.69949e-08	1.3059	8.96775e-08	1.4249	9.43387e-08	1.48623	6.33254e-08	0.000451386
1.482	2.24507e-08	1.092	4.04071e-08	1.17832	6.28663e-08	1.30479	9.71169e-08	1.42382	9.70151e-08	1.48615	6.3968e-08	0.000453666
1.48135	1.80822e-08	1.08965	4.72756e-08	1.17675	6.87269e-08	1.30376	1.0431e-07	1.42276	9.91601e-08	1.48391	6.50808e-08	0.000457592
1.47936	1.21187e-08	1.08761	5.43349e-08	1.17531	7.45528e-08	1.3028	1.11239e-07	1.42173	1.00992e-07	1.48312	6.61202e-08	0.000461237
1.47699	1.81438e-08	1.08583	6.15182e-08	1.17397	8.03248e-08	1.3019	1.17896e-07	1.42071	1.02629e-07	1.482	6.69079e-08	0.000463976
1.47617	1.97977e-08	1.08425	6.87661e-08	1.17273	8.60279e-08	1.30105	1.24277e-07	1.41971	1.04137e-07	1.48135	6.78657e-08	0.000467282
1.47343	2.54153e-08	1.08282	7.60269e-08	1.17156	9.16505e-08	1.30023	1.30385e-07	1.41872	1.05557e-07	1.47936	6.94157e-08	0.000472579
1.47328	1.88407e-08	1.08152	8.32567e-08	1.17047	9.71841e-08	1.29946	1.36224e-07	1.41774	1.06915e-07	1.47699	7.11191e-08	0.000478349
1.46844	-2.44734e-08	1.08033	9.04188e-08	1.16943	1.02623e-07	1.29871	1.41804e-07	1.41678	1.08227e-07	1.47617	7.2684e-08	0.00048358
1.47835	-1.16291e-08	1.07923	9.74832e-08	1.16845	1.07962e-07	1.298	1.47134e-07	1.41583	1.09506e-07	1.47343	7.42053e-08	0.000488618
1.4776	8.13818e-09	1.0782	1.04426e-07	1.16751	1.132e-07	1.2973	1.52225e-07	1.41489	1.1076e-07	1.47328	7.61204e-08	0.000494865
1.46131	9.85978e-09	1.07725	1.11229e-07	1.16662	1.18337e-07	1.29663	1.57089e-07	1.41396	1.11993e-07	1.46844	7.61277e-08	0.000494848
1.46375	-1.50162e-07	1.07634	1.17879e-07	1.16576	1.23372e-07	1.29598	1.61737e-07	1.41304	1.13211e-07	1.47835	7.27395e-08	0.000483681
1.46218	1.3633e-07	1.07549	1.24366e-07	1.16494	1.28306e-07	1.29535	1.66183e-07	1.41213	1.14416e-07	1.4776	7.47327e-08	0.000490054
1.46245	6.97788e-08	1.07468	1.30684e-07	1.16415	1.33142e-07	1.29474	1.70437e-07	1.41123	1.15612e-07	1.46131	8.24928e-08	0.00051495
1.45878	4.14682e-08	1.0739	1.3683e-07	1.16338	1.37882e-07	1.29414	1.74512e-07	1.41034	1.16799e-07	1.46375	8.58524e-08	0.000525572
1.45652	6.68231e-08	1.07316	1.42804e-07	1.16264	1.42529e-07	1.29355	1.78417e-07	1.40945	1.17979e-07	1.46218	8.5969e-08	0.000525931
1.45454	5.72007e-08	1.07245	1.48606e-07	1.16193	1.47086e-07	1.29298	1.82165e-07	1.40858	1.19153e-07	1.46245	8.72851e-08	0.000529929
1.45073	3.74265e-08	1.07177	1.54241e-07	1.16124	1.51556e-07	1.29241	1.85765e-07	1.40772	1.20322e-07	1.45878	8.99585e-08	0.000537965
1.44453	6.25427e-08	1.07111	1.59712e-07	1.16056	1.55943e-07	1.29186	1.89226e-07	1.40686	1.21487e-07	1.45652	9.29404e-08	0.000546825
1.44441	2.03031e-07	1.07047	1.65024e-07	1.15991	1.60251e-07	1.29132	1.92558e-07	1.40601	1.22648e-07	1.45454	9.59974e-08	0.000555729
1.44202	1.04282e-07	1.06985	1.70183e-07	1.15927	1.64481e-07	1.29078	1.95769e-07	1.40517	1.23806e-07	1.45073	1.01051e-07	0.000570102
1.43915	1.02546e-07	1.06925	1.75195e-07	1.15865	1.68639e-07	1.29026	1.98866e-07	1.40434	1.24961e-07	1.44453	1.06466e-07	0.000585233
1.43595	1.02761e-07	1.06867	1.80067e-07	1.15804	1.72728e-07	1.28974	2.01857e-07	1.40351	1.26113e-07	1.44441	1.09503e-07	0.000593562
1.43224	1.14978e-07	1.0681	1.84805e-07	1.15745	1.7675e-07	1.28923	2.0475e-07	1.40269	1.27263e-07	1.44202	1.12288e-07	0.000601042
1.42897	1.0052e-07	1.06755	1.89417e-07	1.15687	1.80709e-07	1.28873	2.07549e-07	1.40188	1.28411e-07	1.43915	1.16465e-07	0.00061211
1.42294	8.86848e-08	1.06701	1.93908e-07	1.1563	1.84608e-07	1.28824	2.10262e-07	1.40108	1.29556e-07	1.43595	1.21443e-07	0.000625043
1.41722	1.23138e-07	1.06648	1.98286e-07	1.15575	1.8845e-07	1.28775	2.12893e-07	1.40028	1.30699e-07	1.43224	1.26992e-07	0.000639162
1.41341	1.73836e-07	1.06596	2.02557e-07	1.1552	1.92237e-07	1.28726	2.15448e-07	1.39949	1.31841e-07	1.42897	1.33855e-07	0.000656161
1.40942	1.24609e-07	1.06546	2.06728e-07	1.15467	1.95973e-07	1.28678	2.17932e-07	1.39871	1.3298e-07	1.42294	1.43284e-07	0.000678822
1.40073	1.26989e-07	1.06496	2.10804e-07	1.15414	1.9966e-07	1.28631	2.20348e-07	1.39794	1.34118e-07	1.41722	1.53391e-07	0.000702411
1.39584	2.72963e-07	1.06447	2.14792e-07	1.15363	2.033e-07	1.28584	2.22702e-07	1.39717	1.35254e-07	1.41341	1.62154e-07	0.000722234
1.39358	2.34285e-07	1.064	2.18697e-07	1.15313	2.06896e-07	1.28538	2.24997e-07	1.3964	1.36388e-07	1.40942	1.73327e-07	0.000746563
1.38576	1.79331e-07	1.06353	2.22524e-07	1.15263	2.1045e-07	1.28492	2.27236e-07	1.39565	1.37521e-07	1.40073	1.88634e-07	0.000778808
1.37919	1.81758e-07	1.06307	2.26279e-07	1.15214	2.13965e-07	1.28447	2.29424e-07	1.3949	1.38652e-07	1.39584	2.01464e-07	0.000805042
1.36929	2.28277e-07	1.06261	2.29967e-07	1.15166	2.17441e-07	1.28402	2.31562e-07	1.39415	1.39781e-07	1.39358	2.13038e-07	0.000827761
1.36481	2.94924e-07	1.06216	2.33592e-07	1.15119	2.20881e-07	1.28357	2.33654e-07	1.39342	1.40909e-07	1.38576	2.30637e-07	0.000861132
1.35602	2.8401e-07	1.06172	2.37159e-07	1.15072	2.24286e-07	1.28313	2.35702e-07	1.39268	1.42035e-07	1.37919	2.54825e-07	0.000905053
1.3496	3.12616e-07	1.06129	2.40672e-07	1.15026	2.27659e-07	1.2827	2.3771e-07	1.39196	1.43159e-07	1.36929	2.81297e-07	0.000951006
1.33991	2.40885e-07	1.06086	2.44134e-07	1.14981	2.31001e-07	1.28226	2.39679e-07	1.39124	1.44281e-07	1.36481	3.07407e-07	0.000994213
1.32345	2.73013e-07	1.06044	2.4755e-07	1.14937	2.34313e-07	1.28183	2.41611e-07	1.39052	1.45402e-07	1.35602	3.37018e-07	0.00104
1.31476	3.91691e-07	1.06003	2.50923e-07	1.14893	2.37597e-07	1.2814	2.43509e-07	1.38981	1.46521e-07	1.3496	3.72823e-07	0.00109
1.30617	4.26547e-07	1.05962	2.54256e-07	1.1485	2.40854e-07	1.28098	2.45375e-07	1.38911	1.47638e-07	1.33991	4.28415e-07	0.00117
1.29757	4.63384e-07	1.05921	2.57552e-07	1.14807	2.44086e-07	1.28056	2.4721e-07	1.38841	1.48754e-07	1.32345	5.05087e-07	0.00127
1.28903	5.03476e-07	1.05881	2.60815e-07	1.14765	2.47293e-07	1.28014	2.49015e-07	1.38771	1.49867e-07	1.31476	5.7761e-07	0.00136
1.28047	5.47769e-07	1.05842	2.64046e-07	1.14723	2.50476e-07	1.27973	2.50793e-07	1.38703	1.50979e-07	1.30617	6.45349e-07	0.00144
1.27202	6.01143e-07	1.05803	2.67248e-07	1.14682	2.53637e-07	1.27932	2.52545e-07	1.38634	1.52089e-07	1.29757	7.20718e-07	0.00152
1.26368	6.63573e-07	1.05764	2.70425e-07	1.14641	2.56777e-07	1.27891	2.54272e-07	1.38566	1.53197e-07	1.28903	8.04633e-07	0.00161
1.25554	7.25734e-07	1.05726	2.73577e-07	1.14601	2.59896e-07	1.2785	2.55975e-07	1.38499	1.54303e-07	1.28047	8.97947e-07	0.0017
1.24735	7.74328e-07	1.05688	2.76708e-07	1.14562	2.62996e-07	1.2781	2.57656e-07	1.38432	1.55407e-07	1.27202	1.00109e-06	0.00179
1.23895	8.44455e-07	1.05651	2.79818e-07	1.14522	2.66076e-07	1.2777	2.59316e-07	1.38366	1.56509e-07	1.26368	1.11413e-06	0.00189
1.23089	9.48325e-07	1.05614	2.82911e-07	1.14484	2.69139e-07	1.2773	2.60956e-07	1.383	1.5761e-07	1.25554	1.23814e-06	0.002
1.22308	1.03512e-06	1.05578	2.85987e-07	1.14445	2.72185e-07	1.2769	2.62577e-07	1.38234	1.58708e-07	1.24735	1.37656e-06	0.0021
1.21512	1.12724e-06	1.05542	2.89048e-07	1.14408	2.75213e-07	1.27651	2.64179e-07	1.38169	1.59804e-07	1.23895	1.53092e-06	0.00222
1.2074	1.22731e-06	1.05506	2.92096e-07	1.1437	2.78226e-07	1.27612	2.65764e-07	1.38104	1.60898e-07	1.23089	1.69855e-06	0.00234
1.19951	1.32981e-06	1.05471	2.95131e-07	1.14333	2.81223e-07	1.27573	2.67332e-07	1.3804	1.6199e-07	1.22308	1.88059e-06	0.00246
1.19181	1.55129e-06	1.05436	2.98156e-07	1.14296	2.84206e-07	1.27534	2.68885e-07	1.37977	1.63079e-07	1.21512	2.08078e-06	0.00259
1.18506	1.64385e-06	1.05401	3.01172e-07	1.1426	2.87174e-07	1.27496	2.70423e-07	1.37913	1.64167e-07	1.2074	2.30112e-06	0.00272
1.17694	1.71703e-06	1.05367	3.04179e-07	1.14224	2.90128e-07	1.27458	2.71946e-07	1.3785	1.65252e-07	1.19951	2.54415e-06	0.00286
1.16973	2.01416e-06	1.05333	3.07179e-07	1.14189	2.93069e-07	1.2742	2.73455e-07	1.37788	1.66335e-07	1.19181	2.80171e-06	0.003
1.16277	1.847e-06	1.053	3.10172e-07	1.14154	2.95996e-07	1.27382	2.74952e-07	1.37726	1.67416e-07	1.18506	3.07912e-06	0.00315
1.15239	1.94495e-06	1.05267	3.13159e-07	1.14119	2.98912e-07	1.27344	2.76436e-07	1.37664	1.68495e-07	1.17694	3.39353e-06	0.0033
1.14465	2.54126e-06	1.05234	3.16142e-07	1.14084	3.01815e-07	1.27307	2.77907e-07	1.37603	1.69571e-07	1.16973	3.73055e-06	0.00346
1.13653	2.79723e-06	1.05201	3.19121e-07	1.1405	3.04706e-07	1.2727	2.79368e-07	1.37542	1.70645e-07	1.16277	4.1317e-06	0.00364
1.1279	3.1208e-06	1.05169	3.22096e-07	1.14016	3.07586e-07	1.27233	2.80817e-07	1.37481	1.71716e-07	1.15239	4.6318e-06	0.00386
1.11911	3.34874e-06	1.05137	3.25068e-07	1.13983	3.10454e-07	1.27196	2.82256e-07	1.37421	1.72785e-07	1.14465	5.16417e-06	0.00407
1.10895	3.61877e-06	1.05105	3.28039e-07	1.1395	3.13312e-07	1.27159	2.83685e-07	1.37361	1.73852e-07	1.13653	5.73664e-06	0.00429
1.09886	4.0171e-06	1.05074	3.31007e-07	1.13917	3.16159e-07	1.27123	2.85104e-07	1.37302	1.74916e-07	1.1279	6.40422e-06	0.00454
1.08766	4.25138e-06	1.05042	3.33974e-07	1.13884	3.18996e-07	1.27087	2.86514e-07	1.37243	1.75978e-07	1.11911	7.20189e-06	0.00481
1.07551	4.66597e-06	1.05011	3.36941e-07	1.13852	3.21822e-07	1.27051	2.87915e-07	1.37184	1.77037e-07	1.10895	8.17286e-06	0.00512
1.06272	5.13763e-06	1.04981	3.39907e-07	1.1382	3.24639e-07	1.27015	2.89308e-07	1.37126	1.78094e-07	1.09886	9.34443e-06	0.00548
1.05007	5.56477e-06	1.04951	3.42872e-07	1.13788	3.27446e-07	1.26979	2.90692e-07	1.37068	1.79148e-07	1.08766	1.07945e-05	0.00589
1.03758	6.33441e-06	1.0492	3.45838e-07	1.13756	3.30243e-07	1.26943	2.92068e-07	1.3701	1.80199e-07	1.07551	1.26159e-05	0.00636
1.02618	8.56801e-06	1.04891	3.48804e-07	1.13725	3.33031e-07	1.26908	2.93437e-07	1.36953	1.81248e-07	1.06272	1.48386e-05	0.0069
1.01856	1.17066e-05	1.04861	3.51771e-07	1.13694	3.3581e-07	1.26873	2.94798e-07	1.36896	1.82295e-07	1.05007	1.7459e-05	0.00749
1.01099	1.71798e-05	1.04832	3.54739e-07	1.13663	3.3858e-07	1.26838	2.96153e-07	1.36839	1.83338e-07	1.03758	2.04337e-05	0.0081
1.00751	2.82258e-05	1.04803	3.57707e-07	1.13633	3.41341e-07	1.26803	2.975e-07	1.36783	1.84379e-07	1.02618	2.3425e-05	0.00868
1.00357	3.33023e-05	1.04774	3.60677e-07	1.13603	3.44094e-07	1.26768	2.98841e-07	1.36727	1.85418e-07	1.01856	2.61269e-05	0.00916
1.00076	6.99645e-05	1.04745	3.63648e-07	1.13573	3.46837e-07	1.26734	3.00176e-07	1.36671	1.86453e-07	1.01099	2.84087e-05	0.00956
1.00016	0.000104206	1.04717	3.6662e-07	1.13543	3.49572e-07	1.26699	3.01505e-07	1.36616	1.87486e-07	1.00751	3.01333e-05	0.00985
0.99816	5.61883e-05	1.04689	3.69593e-07	1.13513	3.52299e-07	1.26665	3.02827e-07	1.36561	1.88516e-07	1.00357	3.1536e-05	0.01007
0.995	7.36505e-05	1.04661	3.72567e-07	1.13484	3.55018e-07	1.26631	3.04145e-07	1.36506	1.89544e-07	1.00076	3.25764e-05	0.01024
0.99402	0.000238341	1.04633	3.75543e-07	1.13455	3.57728e-07	1.26597	3.05456e-07	1.36451	1.90568e-07	1.00016	3.32119e-05	0.01034
0.9936	0.000456653	1.04606	3.7852e-07	1.13426	3.6043e-07	1.26563	3.06763e-07	1.36397	1.9159e-07	0.99816	3.40568e-05	0.01047
0.99322	0.000682821	1.04578	3.81498e-07	1.13398	3.63124e-07	1.26529	3.08064e-07	1.36343	1.92609e-07	0.995	3.50897e-05	0.01063
0.99303	0.000275182	1.04551	3.84477e-07	1.13369	3.6581e-07	1.26496	3.0936e-07	1.3629	1.93625e-07	0.99402	3.57161e-05	0.01072
0.99161	0.000222664	1.04524	3.87457e-07	1.13341	3.68488e-07	1.26462	3.10652e-07	1.36236	1.94638e-07	0.9936	3.59686e-05	0.01076
0.99098	0.000717217	1.04498	3.90438e-07	1.13313	3.71158e-07	1.26429	3.11939e-07	1.36183	1.95648e-07	0.99322	3.61276e-05	0.01078
0.99093	-0.000812412	1.04471	3.9342e-07	1.13285	3.7382e-07	1.26396	3.13221e-07	1.3613	1.96656e-07	0.99303	3.63825e-05	0.01082
0.99168	-0.000378128	1.04445	3.96402e-07	1.13258	3.76474e-07	1.26363	3.14499e-07	1.36078	1.9766e-07	0.99161	3.68142e-05	0.01088
		1.04419	3.99385e-07	1.1323	3.79121e-07	1.2633	3.15773e-07	1.36025	1.98662e-07	0.99098	3.71384e-05	0.01093
		1.04393	4.02369e-07	1.13203	3.81759e-07	1.26297	3.17043e-07	1.35973	1.99661e-07	0.99093	3.71355e-05	0.01093
		1.04368	4.05352e-07	1.13176	3.8439e-07	1.26265	3.18309e-07	1.35922	2.00656e-07	0.99168	3.70516e-05	0.01092
		1.04342	4.08336e-07	1.13149	3.87013e-07	1.26232	3.19571e-07	1.3587	2.01649e-07
		1.04317	4.11319e-07	1.13122	3.89629e-07	1.262	3.20829e-07	1.35819	2.02639e-07
		1.04292	4.14302e-07	1.13096	3.92237e-07	1.26167	3.22084e-07	1.35768	2.03625e-07
		1.04267	4.17284e-07	1.13069	3.94837e-07	1.26135	3.23335e-07	1.35717	2.04609e-07
		1.04242	4.20266e-07	1.13043	3.97429e-07	1.26103	3.24583e-07	1.35667	2.0559e-07
		1.04218	4.23246e-07	1.13017	4.00014e-07	1.26072	3.25827e-07	1.35616	2.06568e-07
		1.04193	4.26225e-07	1.12992	4.02591e-07	1.2604	3.27068e-07	1.35566	2.07542e-07
		1.04169	4.29203e-07	1.12966	4.05161e-07	1.26008	3.28306e-07	1.35517	2.08514e-07
		1.04145	4.32179e-07	1.1294	4.07722e-07	1.25977	3.29541e-07	1.35467	2.09483e-07
		1.04121	4.35153e-07	1.12915	4.10277e-07	1.25945	3.30773e-07	1.35418	2.10448e-07
		1.04097	4.38125e-07	1.1289	4.12823e-07	1.25914	3.32002e-07	1.35369	2.11411e-07
		1.04074	4.41094e-07	1.12865	4.15362e-07	1.25883	3.33228e-07	1.3532	2.1237e-07
		1.0405	4.4406e-07	1.1284	4.17892e-07	1.25852	3.34452e-07	1.35271	2.13326e-07
		1.04027	4.47023e-07	1.12815	4.20416e-07	1.25821	3.35672e-07	1.35223	2.14279e-07
		1.04004	4.49983e-07	1.12791	4.22931e-07	1.2579	3.3689e-07	1.35174	2.15229e-07
		1.03981	4.52939e-07	1.12766	4.25439e-07	1.25759	3.38106e-07	1.35126	2.16176e-07
		1.03958	4.55892e-07	1.12742	4.27939e-07	1.25729	3.39319e-07	1.35078	2.1712e-07
		1.03936	4.5884e-07	1.12718	4.30431e-07	1.25698	3.40529e-07	1.35031	2.18061e-07
		1.03913	4.61784e-07	1.12694	4.32915e-07	1.25668	3.41737e-07	1.34983	2.18998e-07
		1.03891	4.64724e-07	1.1267	4.35391e-07	1.25638	3.42943e-07	1.34936	2.19933e-07
		1.03868	4.67658e-07	1.12646	4.3786e-07	1.25608	3.44146e-07	1.34889	2.20864e-07
		1.03846	4.70588e-07	1.12623	4.4032e-07	1.25578	3.45347e-07	1.34842	2.21792e-07
		1.03824	4.73512e-07	1.12599	4.42773e-07	1.25548	3.46546e-07	1.34796	2.22717e-07
		1.03803	4.7643e-07	1.12576	4.45218e-07	1.25518	3.47743e-07	1.34749	2.23638e-07
		1.03781	4.79342e-07	1.12553	4.47655e-07	1.25488	3.48937e-07	1.34703	2.24557e-07
		1.03759	4.82248e-07	1.1253	4.50083e-07	1.25458	3.5013e-07	1.34657	2.25472e-07
		1.03738	4.85147e-07	1.12507	4.52504e-07	1.25429	3.5132e-07	1.34611	2.26384e-07
		1.03717	4.8804e-07	1.12484	4.54917e-07	1.25399	3.52508e-07	1.34566	2.27293e-07
		1.03695	4.90926e-07	1.12461	4.57322e-07	1.2537	3.53695e-07	1.3452	2.28199e-07
		1.03674	4.93804e-07	1.12439	4.59718e-07	1.25341	3.54879e-07	1.34475	2.29102e-07
		1.03654	4.96675e-07	1.12416	4.62107e-07	1.25312	3.56062e-07	1.3443	2.30001e-07
		1.03633	4.99539e-07	1.12394	4.64487e-07	1.25283	3.57242e-07	1.34385	2.30898e-07
		1.03612	5.02394e-07	1.12371	4.66859e-07	1.25254	3.58421e-07	1.3434	2.31791e-07
		1.03591	5.05241e-07	1.12349	4.69223e-07	1.25225	3.59598e-07	1.34295	2.3268e-07
		1.03571	5.0808e-07	1.12327	4.71579e-07	1.25196	3.60773e-07	1.34251	2.33567e-07
		1.03551	5.1091e-07	1.12305	4.73926e-07	1.25167	3.61947e-07	1.34207	2.34451e-07
		1.0353	5.13731e-07	1.12284	4.76265e-07	1.25139	3.63119e-07	1.34162	2.35331e-07
		1.0351	5.16543e-07	1.12262	4.78596e-07	1.2511	3.64289e-07	1.34119	2.36208e-07
		1.0349	5.19346e-07	1.1224	4.80919e-07	1.25082	3.65457e-07	1.34075	2.37082e-07
		1.0347	5.2214e-07	1.12219	4.83233e-07	1.25054	3.66624e-07	1.34031	2.37952e-07
		1.03451	5.24923e-07	1.12197	4.85538e-07	1.25025	3.67789e-07	1.33988	2.3882e-07
		1.03431	5.27697e-07	1.12176	4.87836e-07	1.24997	3.68952e-07	1.33944	2.39684e-07
		1.03411	5.30461e-07	1.12155	4.90125e-07	1.24969	3.70114e-07	1.33901	2.40545e-07
		1.03392	5.33214e-07	1.12134	4.92405e-07	1.24941	3.71274e-07	1.33858	2.41403e-07
		1.03373	5.35958e-07	1.12113	4.94677e-07	1.24913	3.72433e-07	1.33815	2.42257e-07
		1.03353	5.3869e-07	1.12092	4.96941e-07	1.24886	3.7359e-07	1.33773	2.43109e-07
		1.03334	5.41412e-07	1.12071	4.99196e-07	1.24858	3.74746e-07	1.3373	2.43957e-07
		1.03315	5.44123e-07	1.1205	5.01443e-07	1.2483	3.759e-07	1.33688	2.44802e-07
		1.03296	5.46823e-07	1.1203	5.03681e-07	1.24803	3.77053e-07	1.33646	2.45644e-07
		1.03277	5.49511e-07	1.12009	5.0591e-07	1.24775	3.78204e-07	1.33603	2.46483e-07
		1.03258	5.52189e-07	1.11989	5.08131e-07	1.24748	3.79354e-07	1.33561	2.47318e-07
		1.0324	5.54855e-07	1.11969	5.10343e-07	1.24721	3.80502e-07	1.3352	2.48151e-07
		1.03221	5.57509e-07	1.11948	5.12547e-07	1.24694	3.81649e-07	1.33478	2.4898e-07
		1.03202	5.60151e-07	1.11928	5.14742e-07	1.24666	3.82795e-07	1.33436	2.49806e-07
		1.03184	5.62782e-07	1.11908	5.16928e-07	1.24639	3.83939e-07	1.33395	2.50628e-07
		1.03166	5.65401e-07	1.11888	5.19106e-07	1.24613	3.85082e-07	1.33354	2.51448e-07
		1.03147	5.68007e-07	1.11868	5.21275e-07	1.24586	3.86223e-07	1.33313	2.52264e-07
		1.03129	5.70602e-07	1.11848	5.23435e-07	1.24559	3.87363e-07	1.33272	2.53078e-07
		1.03111	5.73184e-07	1.11828	5.25586e-07	1.24532	3.88502e-07	1.33231	2.53888e-07
		1.03093	5.75754e-07	1.11809	5.27729e-07	1.24506	3.8964e-07	1.3319	2.54695e-07
		1.03075	5.78312e-07	1.11789	5.29864e-07	1.24479	3.90776e-07	1.33149	2.55499e-07
		1.03057	5.80857e-07	1.1177	5.31989e-07	1.24453	3.9191e-07	1.33109	2.56299e-07
		1.03039	5.83389e-07	1.1175	5.34106e-07	1.24426	3.93044e-07	1.33069	2.57097e-07
		1.03022	5.85909e-07	1.11731	5.36214e-07	1.244	3.94176e-07	1.33028	2.57891e-07
		1.03004	5.88416e-07	1.11712	5.38313e-07	1.24374	3.95307e-07	1.32988	2.58682e-07
		1.02986	5.90911e-07	1.11692	5.40403e-07	1.24347	3.96437e-07	1.32948	2.5947e-07
		1.02969	5.93393e-07	1.11673	5.42485e-07	1.24321	3.97565e-07	1.32908	2.60256e-07
		1.02952	5.95861e-07	1.11654	5.44558e-07	1.24295	3.98692e-07	1.32869	2.61037e-07
		1.02934	5.98318e-07	1.11635	5.46622e-07	1.24269	3.99818e-07	1.32829	2.61816e-07
		1.02917	6.00761e-07	1.11616	5.48677e-07	1.24243	4.00943e-07	1.32789	2.62592e-07
		1.029	6.03191e-07	1.11597	5.50724e-07	1.24218	4.02066e-07	1.3275	2.63364e-07
		1.02883	6.05608e-07	1.11579	5.52761e-07	1.24192	4.03188e-07	1.32711	2.64134e-07
		1.02865	6.08013e-07	1.1156	5.5479e-07	1.24166	4.04309e-07	1.32672	2.649e-07
		1.02848	6.10404e-07	1.11541	5.56811e-07	1.24141	4.05429e-07	1.32633	2.65664e-07
		1.02832	6.12783e-07	1.11523	5.58822e-07	1.24115	4.06547e-07	1.32594	2.66424e-07
		1.02815	6.15148e-07	1.11504	5.60825e-07	1.2409	4.07665e-07	1.32555	2.67181e-07
		1.02798	6.17501e-07	1.11486	5.62818e-07	1.24064	4.08781e-07	1.32516	2.67935e-07
		1.02781	6.1984e-07	1.11467	5.64804e-07	1.24039	4.09896e-07	1.32477	2.68686e-07
		1.02764	6.22167e-07	1.11449	5.6678e-07	1.24014	4.11009e-07	1.32439	2.69434e-07
		1.02748	6.2448e-07	1.11431	5.68747e-07	1.23989	4.12122e-07	1.32401	2.70179e-07
		1.02731	6.26781e-07	1.11413	5.70706e-07	1.23963	4.13233e-07	1.32362	2.70921e-07
		1.02715	6.29069e-07	1.11395	5.72656e-07	1.23938	4.14344e-07	1.32324	2.7166e-07
		1.02698	6.31344e-07	1.11377	5.74598e-07	1.23913	4.15453e-07	1.32286	2.72396e-07
		1.02682	6.33606e-07	1.11359	5.7653e-07	1.23889	4.1656e-07	1.32248	2.73129e-07
		1.02666	6.35856e-07	1.11341	5.78454e-07	1.23864	4.17667e-07	1.3221	2.73859e-07
		1.02649	6.38093e-07	1.11323	5.80369e-07	1.23839	4.18773e-07	1.32172	2.74586e-07
		1.02633	6.40317e-07	1.11305	5.82276e-07	1.23814	4.19877e-07	1.32135	2.7531e-07
		1.02617	6.42528e-07	1.11287	5.84173e-07	1.2379	4.2098e-07	1.32097	2.76031e-07
		1.02601	6.44727e-07	1.11269	5.86062e-07	1.23765	4.22083e-07	1.3206	2.76749e-07
		1.02585	6.46913e-07	1.11252	5.87943e-07	1.23741	4.23184e-07	1.32022	2.77464e-07
		1.02569	6.49086e-07	1.11234	5.89815e-07	1.23716	4.24283e-07	1.31985	2.78176e-07
		1.02553	6.51248e-07	1.11217	5.91678e-07	1.23692	4.25382e-07	1.31948	2.78885e-07
		1.02537	6.53396e-07	1.11199	5.93532e-07	1.23667	4.2648e-07	1.31911	2.79591e-07
		1.02521	6.55533e-07	1.11182	5.95378e-07	1.23643	4.27576e-07	1.31874	2.80295e-07
		1.02505	6.57657e-07	1.11164	5.97216e-07	1.23619	4.28671e-07	1.31837	2.80995e-07
		1.0249	6.59769e-07	1.11147	5.99045e-07	1.23595	4.29765e-07	1.318	2.81692e-07
		1.02474	6.61869e-07	1.1113	6.00865e-07	1.23571	4.30859e-07	1.31763	2.82387e-07
		1.02458	6.63957e-07	1.11113	6.02677e-07	1.23547	4.3195e-07	1.31727	2.83079e-07
		1.02443	6.66033e-07	1.11095	6.0448e-07	1.23523	4.33041e-07	1.3169	2.83767e-07
		1.02427	6.68097e-07	1.11078	6.06275e-07	1.23499	4.34131e-07	1.31654	2.84453e-07
		1.02412	6.70149e-07	1.11061	6.08061e-07	1.23475	4.35219e-07	1.31617	2.85136e-07
		1.02396	6.7219e-07	1.11044	6.09839e-07	1.23451	4.36307e-07	1.31581	2.85816e-07
		1.02381	6.74219e-07	1.11027	6.11608e-07	1.23428	4.37393e-07	1.31545	2.86494e-07
		1.02366	6.76236e-07	1.1101	6.13369e-07	1.23404	4.38478e-07	1.31509	2.87168e-07
		1.0235	6.78242e-07	1.10993	6.15122e-07	1.2338	4.39563e-07	1.31473	2.8784e-07
		1.02335	6.80236e-07	1.10977	6.16866e-07	1.23357	4.40646e-07	1.31437	2.88509e-07
		1.0232	6.8222e-07	1.1096	6.18602e-07	1.23333	4.41727e-07	1.31401	2.89175e-07
		1.02305	6.84192e-07	1.10943	6.2033e-07	1.2331	4.42808e-07	1.31365	2.89838e-07
		1.0229	6.86152e-07	1.10926	6.22049e-07	1.23286	4.43888e-07	1.31329	2.90498e-07
		1.02275	6.88102e-07	1.1091	6.2376e-07	1.23263	4.44966e-07	1.31294	2.91156e-07
		1.02259	6.90041e-07	1.10893	6.25463e-07	1.2324	4.46044e-07	1.31258	2.91811e-07
		1.02244	6.9197e-07	1.10877	6.27158e-07	1.23217	4.4712e-07	1.31223	2.92463e-07
		1.0223	6.93887e-07	1.1086	6.28845e-07	1.23194	4.48195e-07	1.31187	2.93112e-07
		1.02215	6.95794e-07	1.10844	6.30523e-07	1.2317	4.49269e-07	1.31152	2.93758e-07
		1.022	6.97691e-07	1.10827	6.32194e-07	1.23147	4.50342e-07	1.31117	2.94402e-07
		1.02185	6.99577e-07	1.10811	6.33856e-07	1.23124	4.51414e-07	1.31082	2.95043e-07
		1.0217	7.01452e-07	1.10795	6.3551e-07	1.23102	4.52485e-07	1.31046	2.95682e-07
		1.02155	7.03318e-07	1.10778	6.37156e-07	1.23079	4.53555e-07	1.31011	2.96317e-07
		1.02141	7.05173e-07	1.10762	6.38795e-07	1.23056	4.54624e-07	1.30977	2.9695e-07
		1.02126	7.07019e-07	1.10746	6.40425e-07	1.23033	4.55691e-07	1.30942	2.9758e-07
		1.02111	7.08854e-07	1.1073	6.42047e-07	1.2301	4.56757e-07	1.30907	2.98208e-07
		1.02097	7.1068e-07	1.10714	6.43662e-07	1.22988	4.57823e-07	1.30872	2.98833e-07
		1.02082	7.12496e-07	1.10698	6.45269e-07	1.22965	4.58887e-07	1.30838	2.99455e-07
		1.02068	7.14302e-07	1.10682	6.46868e-07	1.22943	4.5995e-07	1.30803	3.00075e-07
		1.02053	7.161e-07	1.10666	6.48459e-07	1.2292	4.61012e-07	1.30768	3.00692e-07
		1.02039	7.17887e-07	1.1065	6.50042e-07	1.22898	4.62073e-07	1.30734	3.01306e-07
		1.02024	7.19666e-07	1.10634	6.51618e-07	1.22875	4.63133e-07	1.307	3.01918e-07
		1.0201	7.21435e-07	1.10618	6.53186e-07	1.22853	4.64191e-07	1.30665	3.02527e-07
		1.01996	7.23195e-07	1.10602	6.54746e-07	1.22831	4.65249e-07	1.30631	3.03133e-07
		1.01981	7.24947e-07	1.10586	6.56299e-07	1.22808	4.66305e-07	1.30597	3.03737e-07
		1.01967	7.26689e-07	1.1057	6.57844e-07	1.22786	4.67361e-07	1.30563	3.04338e-07
		1.01953	7.28423e-07	1.10555	6.59381e-07	1.22764	4.68415e-07	1.30529	3.04937e-07
		1.01939	7.30148e-07	1.10539	6.60912e-07	1.22742	4.69468e-07	1.30495	3.05533e-07
		1.01924	7.31865e-07	1.10523	6.62434e-07	1.2272	4.7052e-07	1.30461	3.06127e-07
		1.0191	7.33573e-07	1.10508	6.63949e-07	1.22698	4.71571e-07	1.30427	3.06718e-07
		1.01896	7.35273e-07	1.10492	6.65457e-07	1.22676	4.72621e-07	1.30394	3.07306e-07
		1.01882	7.36965e-07	1.10477	6.66958e-07	1.22654	4.7367e-07	1.3036	3.07892e-07
		1.01868	7.38649e-07	1.10461	6.68451e-07	1.22632	4.74717e-07	1.30326	3.08475e-07
		1.01854	7.40324e-07	1.10446	6.69937e-07	1.2261	4.75764e-07	1.30293	3.09056e-07
		1.0184	7.41992e-07	1.1043	6.71416e-07	1.22589	4.76809e-07	1.30259	3.09635e-07
		1.01826	7.43652e-07	1.10415	6.72887e-07	1.22567	4.77854e-07	1.30226	3.10211e-07
		1.01812	7.45305e-07	1.10399	6.74352e-07	1.22545	4.78897e-07	1.30193	3.10784e-07
		1.01798	7.4695e-07	1.10384	6.75809e-07	1.22524	4.79939e-07	1.30159	3.11355e-07
		1.01784	7.48587e-07	1.10369	6.77259e-07	1.22502	4.8098e-07	1.30126	3.11924e-07
		1.01771	7.50217e-07	1.10353	6.78702e-07	1.22481	4.8202e-07	1.30093	3.1249e-07
		1.01757	7.5184e-07	1.10338	6.80138e-07	1.22459	4.83059e-07	1.3006	3.13054e-07
		1.01743	7.53456e-07	1.10323	6.81567e-07	1.22438	4.84096e-07	1.30027	3.13615e-07
		1.01729	7.55065e-07	1.10308	6.8299e-07	1.22416	4.85133e-07	1.29994	3.14174e-07
		1.01716	7.56666e-07	1.10293	6.84405e-07	1.22395	4.86168e-07	1.29961	3.1473e-07
		1.01702	7.58261e-07	1.10277	6.85814e-07	1.22374	4.87203e-07	1.29928	3.15284e-07
		1.01688	7.59849e-07	1.10262	6.87216e-07	1.22352	4.88236e-07	1.29895	3.15836e-07
		1.01675	7.61431e-07	1.10247	6.88611e-07	1.22331	4.89268e-07	1.29862	3.16385e-07
		1.01661	7.63006e-07	1.10232	6.89999e-07	1.2231	4.90299e-07	1.29829	3.16932e-07
		1.01648	7.64574e-07	1.10217	6.91381e-07	1.22289	4.91329e-07	1.29797	3.17476e-07
		1.01634	7.66136e-07	1.10202	6.92756e-07	1.22268	4.92358e-07	1.29764	3.18019e-07
		1.0162	7.67692e-07	1.10187	6.94124e-07	1.22247	4.93385e-07	1.29732	3.18558e-07
		1.01607	7.69242e-07	1.10172	6.95486e-07	1.22226	4.94412e-07	1.29699	3.19096e-07
		1.01594	7.70786e-07	1.10158	6.96842e-07	1.22205	4.95437e-07	1.29667	3.19631e-07
		1.0158	7.72323e-07	1.10143	6.9819e-07	1.22184	4.96461e-07	1.29634	3.20164e-07
		1.01567	7.73855e-07	1.10128	6.99533e-07	1.22163	4.97485e-07	1.29602	3.20695e-07
		1.01553	7.75381e-07	1.10113	7.00869e-07	1.22142	4.98507e-07	1.2957	3.21223e-07
		1.0154	7.76902e-07	1.10098	7.02199e-07	1.22122	4.99528e-07	1.29537	3.21749e-07
		1.01527	7.78416e-07	1.10084	7.03523e-07	1.22101	5.00547e-07	1.29505	3.22273e-07
		1.01513	7.79925e-07	1.10069	7.0484e-07	1.2208	5.01566e-07	1.29473	3.22794e-07
		1.015	7.81429e-07	1.10054	7.06151e-07	1.2206	5.02584e-07	1.29441	3.23313e-07
		1.01487	7.82928e-07	1.1004	7.07456e-07	1.22039	5.036e-07	1.29409	3.2383e-07
		1.01474	7.84421e-07	1.10025	7.08755e-07	1.22019	5.04615e-07	1.29377	3.24345e-07
		1.0146	7.85909e-07	1.1001	7.10048e-07	1.21998	5.05629e-07	1.29345	3.24858e-07
		1.01447	7.87392e-07	1.09996	7.11334e-07	1.21978	5.06643e-07	1.29313	3.25368e-07
		1.01434	7.8887e-07	1.09981	7.12615e-07	1.21957	5.07654e-07	1.29282	3.25876e-07
		1.01421	7.90343e-07	1.09967	7.1389e-07	1.21937	5.08665e-07	1.2925	3.26382e-07
		1.01408	7.91811e-07	1.09952	7.15159e-07	1.21916	5.09675e-07	1.29218	3.26886e-07
		1.01395	7.93274e-07	1.09938	7.16422e-07	1.21896	5.10683e-07	1.29186	3.27387e-07
		1.01382	7.94733e-07	1.09923	7.17679e-07	1.21876	5.11691e-07	1.29155	3.27887e-07
		1.01369	7.96187e-07	1.09909	7.1893e-07	1.21856	5.12697e-07	1.29123	3.28384e-07
		1.01356	7.97637e-07	1.09894	7.20176e-07	1.21835	5.13702e-07	1.29092	3.28879e-07
		1.01343	7.99082e-07	1.0988	7.21416e-07	1.21815	5.14706e-07	1.2906	3.29372e-07
		1.0133	8.00523e-07	1.09866	7.2265e-07	1.21795	5.15709e-07	1.29029	3.29863e-07
		1.01317	8.0196e-07	1.09851	7.23879e-07	1.21775	5.16711e-07	1.28997	3.30352e-07
		1.01304	8.03393e-07	1.09837	7.25102e-07	1.21755	5.17711e-07	1.28966	3.30838e-07
		1.01291	8.04821e-07	1.09823	7.2632e-07	1.21735	5.18711e-07	1.28935	3.31323e-07
		1.01278	8.06245e-07	1.09809	7.27532e-07	1.21715	5.19709e-07	1.28903	3.31805e-07
		1.01265	8.07666e-07	1.09794	7.28738e-07	1.21695	5.20706e-07	1.28872	3.32286e-07
		1.01253	8.09082e-07	1.0978	7.2994e-07	1.21675	5.21702e-07	1.28841	3.32764e-07
		1.0124	8.10495e-07	1.09766	7.31136e-07	1.21655	5.22697e-07	1.2881	3.3324e-07
		1.01227	8.11904e-07	1.09752	7.32326e-07	1.21636	5.23691e-07	1.28779	3.33714e-07
		1.01214	8.13309e-07	1.09738	7.33511e-07	1.21616	5.24684e-07	1.28748	3.34186e-07
		1.01202	8.14711e-07	1.09724	7.34692e-07	1.21596	5.25675e-07	1.28717	3.34656e-07
		1.01189	8.16109e-07	1.09709	7.35866e-07	1.21576	5.26665e-07	1.28686	3.35124e-07
		1.01176	8.17503e-07	1.09695	7.37036e-07	1.21557	5.27655e-07	1.28655	3.35591e-07
		1.01164	8.18895e-07	1.09681	7.38201e-07	1.21537	5.28643e-07	1.28624	3.36055e-07
		1.01151	8.20282e-07	1.09667	7.3936e-07	1.21518	5.29629e-07	1.28593	3.36517e-07
		1.01138	8.21667e-07	1.09653	7.40515e-07	1.21498	5.30615e-07	1.28563	3.36977e-07
		1.01126	8.23048e-07	1.09639	7.41664e-07	1.21479	5.316e-07	1.28532	3.37435e-07
		1.01113	8.24427e-07	1.09625	7.42809e-07	1.21459	5.32583e-07	1.28501	3.37891e-07
		1.01101	8.25802e-07	1.09611	7.43949e-07	1.2144	5.33566e-07	1.28471	3.38345e-07
		1.01088	8.27174e-07	1.09598	7.45084e-07	1.2142	5.34547e-07	1.2844	3.38797e-07
		1.01075	8.28543e-07	1.09584	7.46214e-07	1.21401	5.35527e-07	1.2841	3.39247e-07
		1.01063	8.2991e-07	1.0957	7.47339e-07	1.21382	5.36506e-07	1.28379	3.39696e-07
		1.01051	8.31273e-07	1.09556	7.48459e-07	1.21362	5.37483e-07	1.28349	3.40142e-07
		1.01038	8.32634e-07	1.09542	7.49575e-07	1.21343	5.3846e-07	1.28318	3.40587e-07
		1.01026	8.33992e-07	1.09528	7.50686e-07	1.21324	5.39435e-07	1.28288	3.41029e-07
		1.01013	8.35347e-07	1.09514	7.51793e-07	1.21305	5.40409e-07	1.28257	3.4147e-07
		1.01001	8.367e-07	1.09501	7.52895e-07	1.21285	5.41383e-07	1.28227	3.41909e-07
		1.00988	8.3805e-07	1.09487	7.53992e-07	1.21266	5.42354e-07	1.28197	3.42346e-07
		1.00976	8.39398e-07	1.09473	7.55085e-07	1.21247	5.43325e-07	1.28166	3.42781e-07
		1.00964	8.40743e-07	1.0946	7.56173e-07	1.21228	5.44295e-07	1.28136	3.43214e-07
		1.00951	8.42086e-07	1.09446	7.57257e-07	1.21209	5.45263e-07	1.28106	3.43645e-07
		1.00939	8.43427e-07	1.09432	7.58337e-07	1.2119	5.46231e-07	1.28076	3.44075e-07
		1.00927	8.44765e-07	1.09419	7.59412e-07	1.21171	5.47197e-07	1.28046	3.44502e-07
		1.00915	8.46102e-07	1.09405	7.60483e-07	1.21152	5.48162e-07	1.28016	3.44928e-07
		1.00902	8.47436e-07	1.09391	7.6155e-07	1.21133	5.49126e-07	1.27986	3.45352e-07
		1.0089	8.48767e-07	1.09378	7.62613e-07	1.21115	5.50088e-07	1.27956	3.45774e-07
		1.00878	8.50097e-07	1.09364	7.63671e-07	1.21096	5.5105e-07	1.27926	3.46194e-07
		1.00866	8.51425e-07	1.09351	7.64725e-07	1.21077	5.5201e-07	1.27896	3.46613e-07
		1.00854	8.52751e-07	1.09337	7.65775e-07	1.21058	5.52969e-07	1.27866	3.4703e-07
		1.00842	8.54075e-07	1.09323	7.66821e-07	1.2104	5.53927e-07	1.27836	3.47445e-07
		1.00829	8.55397e-07	1.0931	7.67863e-07	1.21021	5.54884e-07	1.27806	3.47858e-07
		1.00817	8.56717e-07	1.09296	7.68901e-07	1.21002	5.5584e-07	1.27777	3.4827e-07
		1.00805	8.58035e-07	1.09283	7.69935e-07	1.20984	5.56794e-07	1.27747	3.48679e-07
		1.00793	8.59352e-07	1.0927	7.70965e-07	1.20965	5.57748e-07	1.27717	3.49087e-07
		1.00781	8.60667e-07	1.09256	7.71991e-07	1.20946	5.587e-07	1.27688	3.49493e-07
		1.00769	8.61981e-07	1.09243	7.73013e-07	1.20928	5.59651e-07	1.27658	3.49898e-07
		1.00757	8.63292e-07	1.09229	7.74032e-07	1.20909	5.60601e-07	1.27628	3.50301e-07
		1.00745	8.64603e-07	1.09216	7.75046e-07	1.20891	5.61549e-07	1.27599	3.50702e-07
		1.00733	8.65911e-07	1.09203	7.76057e-07	1.20873	5.62497e-07	1.27569	3.51101e-07
		1.00721	8.67219e-07	1.09189	7.77065e-07	1.20854	5.63443e-07	1.2754	3.51499e-07
		1.00709	8.68524e-07	1.09176	7.78068e-07	1.20836	5.64388e-07	1.2751	3.51895e-07
		1.00697	8.69829e-07	1.09163	7.79068e-07	1.20817	5.65332e-07	1.27481	3.52289e-07
		1.00685	8.71132e-07	1.09149	7.80064e-07	1.20799	5.66275e-07	1.27452	3.52682e-07
		1.00674	8.72434e-07	1.09136	7.81057e-07	1.20781	5.67217e-07	1.27422	3.53073e-07
		1.00662	8.73734e-07	1.09123	7.82047e-07	1.20763	5.68158e-07	1.27393	3.53462e-07
		1.0065	8.75033e-07	1.0911	7.83032e-07	1.20744	5.69097e-07	1.27364	3.5385e-07
		1.00638	8.76331e-07	1.09096	7.84015e-07	1.20726	5.70035e-07	1.27334	3.54236e-07
		1.00626	8.77628e-07	1.09083	7.84994e-07	1.20708	5.70972e-07	1.27305	3.5462e-07
		1.00614	8.78924e-07	1.0907	7.85969e-07	1.2069	5.71908e-07	1.27276	3.55003e-07
		1.00603	8.80219e-07	1.09057	7.86941e-07	1.20672	5.72842e-07	1.27247	3.55384e-07
		1.00591	8.81513e-07	1.09044	7.8791e-07	1.20654	5.73776e-07	1.27218	3.55763e-07
		1.00579	8.82805e-07	1.0903	7.88876e-07	1.20636	5.74708e-07	1.27188	3.56141e-07
		1.00567	8.84097e-07	1.09017	7.89838e-07	1.20618	5.75639e-07	1.27159	3.56518e-07
		1.00556	8.85388e-07	1.09004	7.90797e-07	1.206	5.76569e-07	1.2713	3.56892e-07
		1.00544	8.86677e-07	1.08991	7.91753e-07	1.20582	5.77498e-07	1.27101	3.57265e-07
		1.00532	8.87966e-07	1.08978	7.92706e-07	1.20564	5.78426e-07	1.27072	3.57637e-07
		1.00521	8.89255e-07	1.08965	7.93655e-07	1.20546	5.79352e-07	1.27043	3.58007e-07
		1.00509	8.90542e-07	1.08952	7.94602e-07	1.20528	5.80277e-07	1.27014	3.58375e-07
		1.00497	8.91828e-07	1.08939	7.95545e-07	1.2051	5.81202e-07	1.26986	3.58742e-07
		1.00486	8.93114e-07	1.08926	7.96486e-07	1.20492	5.82124e-07	1.26957	3.59108e-07
		1.00474	8.94399e-07	1.08913	7.97423e-07	1.20475	5.83046e-07	1.26928	3.59472e-07
		1.00463	8.95684e-07	1.089	7.98358e-07	1.20457	5.83967e-07	1.26899	3.59834e-07
		1.00451	8.96967e-07	1.08887	7.99289e-07	1.20439	5.84886e-07	1.2687	3.60195e-07
		1.00439	8.9825e-07	1.08874	8.00218e-07	1.20421	5.85804e-07	1.26842	3.60554e-07
		1.00428	8.99533e-07	1.08861	8.01144e-07	1.20404	5.86721e-07	1.26813	3.60912e-07
		1.00416	9.00815e-07	1.08848	8.02067e-07	1.20386	5.87637e-07	1.26784	3.61268e-07
		1.00405	9.02096e-07	1.08835	8.02987e-07	1.20368	5.88552e-07	1.26755	3.61623e-07
		1.00393	9.03377e-07	1.08822	8.03905e-07	1.20351	5.89465e-07	1.26727	3.61976e-07
		1.00382	9.04657e-07	1.08809	8.04819e-07	1.20333	5.90378e-07	1.26698	3.62328e-07
		1.00371	9.05937e-07	1.08797	8.05731e-07	1.20316	5.91289e-07	1.2667	3.62678e-07
		1.00359	9.07217e-07	1.08784	8.06641e-07	1.20298	5.92199e-07	1.26641	3.63027e-07
		1.00348	9.08496e-07	1.08771	8.07547e-07	1.20281	5.93108e-07	1.26613	3.63374e-07
		1.00336	9.09774e-07	1.08758	8.08451e-07	1.20263	5.94015e-07	1.26584	3.6372e-07
		1.00325	9.11053e-07	1.08745	8.09353e-07	1.20246	5.94922e-07	1.26556	3.64065e-07
		1.00314	9.12331e-07	1.08733	8.10252e-07	1.20229	5.95827e-07	1.26527	3.64408e-07
		1.00302	9.13608e-07	1.0872	8.11148e-07	1.20211	5.96731e-07	1.26499	3.6475e-07
		1.00291	9.14886e-07	1.08707	8.12042e-07	1.20194	5.97634e-07	1.2647	3.6509e-07
		1.0028	9.16163e-07	1.08694	8.12933e-07	1.20176	5.98535e-07	1.26442	3.65429e-07
		1.00268	9.1744e-07	1.08681	8.13822e-07	1.20159	5.99436e-07	1.26414	3.65766e-07
		1.00257	9.18717e-07	1.08669	8.14709e-07	1.20142	6.00335e-07	1.26385	3.66102e-07
		1.00246	9.19993e-07	1.08656	8.15593e-07	1.20125	6.01234e-07	1.26357	3.66437e-07
		1.00234	9.2127e-07	1.08643	8.16475e-07	1.20107	6.02131e-07	1.26329	3.6677e-07
		1.00223	9.22546e-07	1.08631	8.17354e-07	1.2009	6.03026e-07	1.26301	3.67102e-07
		1.00212	9.23822e-07	1.08618	8.18232e-07	1.20073	6.03921e-07	1.26272	3.67432e-07
		1.00201	9.25098e-07	1.08605	8.19106e-07	1.20056	6.04814e-07	1.26244	3.67761e-07
		1.0019	9.26374e-07	1.08593	8.19979e-07	1.20039	6.05707e-07	1.26216	3.68089e-07
		1.00178	9.2765e-07	1.0858	8.2085e-07	1.20022	6.06598e-07	1.26188	3.68415e-07
		1.00167	9.28925e-07	1.08567	8.21718e-07	1.20005	6.07488e-07	1.2616	3.6874e-07
		1.00156	9.30201e-07	1.08555	8.22584e-07	1.19988	6.08376e-07	1.26132	3.69064e-07
		1.00145	9.31477e-07	1.08542	8.23448e-07	1.19971	6.09264e-07	1.26104	3.69386e-07
		1.00134	9.32753e-07	1.0853	8.2431e-07	1.19954	6.1015e-07	1.26076	3.69707e-07
		1.00123	9.34029e-07	1.08517	8.25169e-07	1.19937	6.11036e-07	1.26048	3.70027e-07
		1.00112	9.35304e-07	1.08505	8.26027e-07	1.1992	6.1192e-07	1.2602	3.70346e-07
		1.00101	9.3658e-07	1.08492	8.26883e-07	1.19903	6.12802e-07	1.25992	3.70663e-07
		1.0009	9.37857e-07	1.0848	8.27736e-07	1.19886	6.13684e-07	1.25964	3.70978e-07
		1.00079	9.39133e-07	1.08467	8.28588e-07	1.19869	6.14565e-07	1.25936	3.71293e-07
		1.00068	9.40409e-07	1.08455	8.29438e-07	1.19852	6.15444e-07	1.25908	3.71606e-07
		1.00057	9.41686e-07	1.08442	8.30286e-07	1.19835	6.16322e-07	1.2588	3.71918e-07
		1.00046	9.42962e-07	1.0843	8.31131e-07	1.19819	6.17199e-07	1.25852	3.72229e-07
		1.00035	9.44239e-07	1.08417	8.31975e-07	1.19802	6.18075e-07	1.25824	3.72538e-07
		1.00024	9.45516e-07	1.08405	8.32817e-07	1.19785	6.18949e-07	1.25797	3.72846e-07
		1.00013	9.46793e-07	1.08392	8.33658e-07	1.19768	6.19823e-07	1.25769	3.73153e-07
		1.00002	9.48071e-07	1.0838	8.34496e-07	1.19752	6.20695e-07	1.25741	3.73458e-07
		0.99991	9.49348e-07	1.08367	8.35333e-07	1.19735	6.21566e-07	1.25713	3.73763e-07
		0.9998	9.50626e-07	1.08355	8.36168e-07	1.19718	6.22436e-07	1.25686	3.74066e-07
		0.99969	9.51905e-07	1.08343	8.37001e-07	1.19702	6.23305e-07	1.25658	3.74368e-07
		0.99958	9.53183e-07	1.0833	8.37832e-07	1.19685	6.24172e-07	1.2563	3.74668e-07
		0.99947	9.54462e-07	1.08318	8.38662e-07	1.19668	6.25039e-07	1.25603	3.74968e-07
		0.99936	9.55741e-07	1.08306	8.3949e-07	1.19652	6.25904e-07	1.25575	3.75266e-07
		0.99926	9.57021e-07	1.08293	8.40317e-07	1.19635	6.26768e-07	1.25547	3.75563e-07
		0.99915	9.58301e-07	1.08281	8.41142e-07	1.19619	6.27631e-07	1.2552	3.75858e-07
		0.99904	9.59581e-07	1.08269	8.41965e-07	1.19602	6.28492e-07	1.25492	3.76153e-07
		0.99893	9.60862e-07	1.08256	8.42786e-07	1.19586	6.29353e-07	1.25465	3.76446e-07
		0.99882	9.62143e-07	1.08244	8.43607e-07	1.19569	6.30212e-07	1.25437	3.76738e-07
		0.99872	9.63424e-07	1.08232	8.44425e-07	1.19553	6.3107e-07	1.2541	3.77029e-07
		0.99861	9.64706e-07	1.08219	8.45242e-07	1.19537	6.31927e-07	1.25382	3.77319e-07
		0.9985	9.65988e-07	1.08207	8.46058e-07	1.1952	6.32783e-07	1.25355	3.77608e-07
		0.99839	9.67271e-07	1.08195	8.46872e-07	1.19504	6.33637e-07	1.25327	3.77895e-07
		0.99829	9.68554e-07	1.08183	8.47684e-07	1.19488	6.34491e-07	1.253	3.78182e-07
		0.99818	9.69838e-07	1.08171	8.48496e-07	1.19471	6.35343e-07	1.25273	3.78467e-07
		0.99807	9.71122e-07	1.08158	8.49305e-07	1.19455	6.36194e-07	1.25245	3.78751e-07
		0.99797	9.72407e-07	1.08146	8.50114e-07	1.19439	6.37044e-07	1.25218	3.79034e-07
		0.99786	9.73692e-07	1.08134	8.50921e-07	1.19422	6.37893e-07	1.25191	3.79315e-07
		0.99775	9.74978e-07	1.08122	8.51727e-07	1.19406	6.3874e-07	1.25163	3.79596e-07
		0.99765	9.76264e-07	1.0811	8.52531e-07	1.1939	6.39587e-07	1.25136	3.79875e-07
		0.99754	9.77551e-07	1.08097	8.53334e-07	1.19374	6.40432e-07	1.25109	3.80154e-07
		0.99744	9.78838e-07	1.08085	8.54136e-07	1.19358	6.41276e-07	1.25082	3.80431e-07
		0.99733	9.80126e-07	1.08073	8.54936e-07	1.19341	6.42119e-07	1.25054	3.80707e-07
		0.99722	9.81415e-07	1.08061	8.55736e-07	1.19325	6.42961e-07	1.25027	3.80982e-07
		0.99712	9.82704e-07	1.08049	8.56534e-07	1.19309	6.43801e-07	1.25	3.81256e-07
		0.99701	9.83993e-07	1.08037	8.5733e-07	1.19293	6.4464e-07	1.24973	3.81528e-07
		0.99691	9.85284e-07	1.08025	8.58126e-07	1.19277	6.45479e-07	1.24946	3.818e-07
		0.9968	9.86574e-07	1.08013	8.58921e-07	1.19261	6.46316e-07	1.24918	3.82071e-07
		0.9967	9.87866e-07	1.08001	8.59714e-07	1.19245	6.47151e-07	1.24891	3.8234e-07
		0.99659	9.89158e-07	1.07989	8.60506e-07	1.19229	6.47986e-07	1.24864	3.82609e-07
		0.99649	9.90451e-07	1.07977	8.61297e-07	1.19213	6.4882e-07	1.24837	3.82876e-07
		0.99638	9.91744e-07	1.07965	8.62087e-07	1.19197	6.49652e-07	1.2481	3.83142e-07
		0.99628	9.93038e-07	1.07953	8.62876e-07	1.19181	6.50483e-07	1.24783	3.83408e-07
		0.99618	9.94333e-07	1.07941	8.63664e-07	1.19165	6.51313e-07	1.24756	3.83672e-07
		0.99607	9.95629e-07	1.07929	8.64451e-07	1.19149	6.52142e-07	1.24729	3.83935e-07
		0.99597	9.96925e-07	1.07917	8.65237e-07	1.19133	6.5297e-07	1.24702	3.84197e-07
		0.99586	9.98222e-07	1.07905	8.66022e-07	1.19118	6.53796e-07	1.24675	3.84458e-07
		0.99576	9.99519e-07	1.07893	8.66806e-07	1.19102	6.54622e-07	1.24648	3.84718e-07
		0.99566	1.00082e-06	1.07881	8.67588e-07	1.19086	6.55446e-07	1.24621	3.84977e-07
		0.99555	1.00212e-06	1.07869	8.6837e-07	1.1907	6.56269e-07	1.24594	3.85235e-07
		0.99545	1.00342e-06	1.07857	8.69151e-07	1.19054	6.57091e-07	1.24568	3.85492e-07
		0.99535	1.00472e-06	1.07845	8.69932e-07	1.19039	6.57911e-07	1.24541	3.85748e-07
		0.99524	1.00602e-06	1.07833	8.70711e-07	1.19023	6.58731e-07	1.24514	3.86003e-07
		0.99514	1.00732e-06	1.07821	8.71489e-07	1.19007	6.59549e-07	1.24487	3.86257e-07
		0.99504	1.00862e-06	1.07809	8.72267e-07	1.18991	6.60367e-07	1.2446	3.8651e-07
		0.99494	1.00993e-06	1.07797	8.73043e-07	1.18976	6.61183e-07	1.24433	3.86762e-07
		0.99483	1.01123e-06	1.07786	8.73819e-07	1.1896	6.61998e-07	1.24407	3.87013e-07
		0.99473	1.01254e-06	1.07774	8.74594e-07	1.18944	6.62811e-07	1.2438	3.87262e-07
		0.99463	1.01384e-06	1.07762	8.75368e-07	1.18929	6.63624e-07	1.24353	3.87511e-07
		0.99453	1.01515e-06	1.0775	8.76141e-07	1.18913	6.64435e-07	1.24326	3.87759e-07
		0.99442	1.01646e-06	1.07738	8.76914e-07	1.18898	6.65246e-07	1.243	3.88006e-07
		0.99432	1.01776e-06	1.07726	8.77686e-07	1.18882	6.66055e-07	1.24273	3.88252e-07
		0.99422	1.01907e-06	1.07715	8.78457e-07	1.18867	6.66863e-07	1.24246	3.88498e-07
		0.99412	1.02038e-06	1.07703	8.79227e-07	1.18851	6.6767e-07	1.2422	3.88742e-07
		0.99402	1.02169e-06	1.07691	8.79997e-07	1.18836	6.68475e-07	1.24193	3.88985e-07
		0.99392	1.02301e-06	1.07679	8.80766e-07	1.1882	6.6928e-07	1.24166	3.89227e-07
		0.99381	1.02432e-06	1.07668	8.81534e-07	1.18805	6.70083e-07	1.2414	3.89468e-07
		0.99371	1.02563e-06	1.07656	8.82302e-07	1.18789	6.70885e-07	1.24113	3.89709e-07
		0.99361	1.02695e-06	1.07644	8.83069e-07	1.18774	6.71686e-07	1.24087	3.89948e-07
		0.99351	1.02826e-06	1.07632	8.83835e-07	1.18758	6.72486e-07	1.2406	3.90186e-07
		0.99341	1.02958e-06	1.07621	8.84601e-07	1.18743	6.73285e-07	1.24034	3.90424e-07
		0.99331	1.03089e-06	1.07609	8.85366e-07	1.18728	6.74083e-07	1.24007	3.90661e-07
		0.99321	1.03221e-06	1.07597	8.86131e-07	1.18712	6.74879e-07	1.2398	3.90896e-07
		0.99311	1.03353e-06	1.07586	8.86895e-07	1.18697	6.75674e-07	1.23954	3.91131e-07
		0.99301	1.03485e-06	1.07574	8.87658e-07	1.18681	6.76469e-07	1.23928	3.91365e-07
		0.99291	1.03617e-06	1.07562	8.88421e-07	1.18666	6.77262e-07	1.23901	3.91598e-07
		0.99281	1.03749e-06	1.07551	8.89184e-07	1.18651	6.78053e-07	1.23875	3.9183e-07
		0.99271	1.03881e-06	1.07539	8.89946e-07	1.18636	6.78844e-07	1.23848	3.92061e-07
		0.99261	1.04014e-06	1.07527	8.90707e-07	1.1862	6.79634e-07	1.23822	3.92291e-07
		0.99251	1.04146e-06	1.07516	8.91468e-07	1.18605	6.80422e-07	1.23795	3.92521e-07
		0.99241	1.04279e-06	1.07504	8.92228e-07	1.1859	6.81209e-07	1.23769	3.92749e-07
		0.99231	1.04411e-06	1.07492	8.92988e-07	1.18575	6.81996e-07	1.23743	3.92977e-07
		0.99221	1.04544e-06	1.07481	8.93747e-07	1.1856	6.82781e-07	1.23716	3.93203e-07
		0.99211	1.04677e-06	1.07469	8.94506e-07	1.18544	6.83564e-07	1.2369	3.93429e-07
		0.99202	1.0481e-06	1.07458	8.95265e-07	1.18529	6.84347e-07	1.23664	3.93654e-07
		0.99192	1.04942e-06	1.07446	8.96023e-07	1.18514	6.85129e-07	1.23637	3.93878e-07
		0.99182	1.05076e-06	1.07434	8.96781e-07	1.18499	6.85909e-07	1.23611	3.94102e-07
		0.99172	1.05209e-06	1.07423	8.97538e-07	1.18484	6.86688e-07	1.23585	3.94324e-07
		0.99162	1.05342e-06	1.07411	8.98295e-07	1.18469	6.87467e-07	1.23558	3.94546e-07
		0.99152	1.05475e-06	1.074	8.99052e-07	1.18454	6.88244e-07	1.23532	3.94766e-07
		0.99142	1.05609e-06	1.07388	8.99808e-07	1.18439	6.8902e-07	1.23506	3.94986e-07
		0.99133	1.05742e-06	1.07377	9.00564e-07	1.18424	6.89794e-07	1.2348	3.95205e-07
		0.99123	1.05876e-06	1.07365	9.0132e-07	1.18409	6.90568e-07	1.23454	3.95423e-07
		0.99113	1.0601e-06	1.07354	9.02075e-07	1.18394	6.91341e-07	1.23427	3.95641e-07
		0.99103	1.06144e-06	1.07342	9.0283e-07	1.18379	6.92112e-07	1.23401	3.95857e-07
		0.99094	1.06277e-06	1.07331	9.03585e-07	1.18364	6.92882e-07	1.23375	3.96073e-07
		0.99084	1.06412e-06	1.07319	9.04339e-07	1.18349	6.93651e-07	1.23349	3.96288e-07
		0.99074	1.06546e-06	1.07308	9.05093e-07	1.18334	6.94419e-07	1.23323	3.96502e-07
		0.99064	1.0668e-06	1.07297	9.05847e-07	1.18319	6.95186e-07	1.23297	3.96715e-07
		0.99055	1.06814e-06	1.07285	9.06601e-07	1.18304	6.95952e-07	1.2327	3.96928e-07
		0.99045	1.06949e-06	1.07274	9.07354e-07	1.18289	6.96716e-07	1.23244	3.97139e-07
		0.99035	1.07083e-06	1.07262	9.08108e-07	1.18274	6.9748e-07	1.23218	3.9735e-07
		0.99026	1.07218e-06	1.07251	9.08861e-07	1.18259	6.98242e-07	1.23192	3.9756e-07
		0.99016	1.07353e-06	1.07239	9.09613e-07	1.18245	6.99003e-07	1.23166	3.97769e-07
		0.99006	1.07487e-06	1.07228	9.10366e-07	1.1823	6.99764e-07	1.2314	3.97978e-07
		0.98997	1.07622e-06	1.07217	9.11118e-07	1.18215	7.00523e-07	1.23114	3.98185e-07
		0.98987	1.07757e-06	1.07205	9.11871e-07	1.182	7.0128e-07	1.23088	3.98392e-07
		0.98977	1.07893e-06	1.07194	9.12623e-07	1.18185	7.02037e-07	1.23062	3.98496e-07
		0.98968	1.08028e-06	1.07183	9.13375e-07	1.18171	7.02793e-07
		0.98958	1.08163e-06	1.07171	9.14126e-07	1.18156	7.03547e-07
		0.98949	1.08299e-06	1.0716	9.14878e-07	1.18141	7.04301e-07
		0.98939	1.08434e-06	1.07149	9.1563e-07	1.18127	7.05053e-07
		0.9893	1.0857e-06	1.07137	9.16381e-07	1.18112	7.05804e-07
		0.9892	1.08706e-06	1.07126	9.17132e-07	1.18097	7.06554e-07
		0.98911	1.08842e-06	1.07115	9.17884e-07	1.18083	7.07303e-07
		0.98901	1.08978e-06	1.07103	9.18635e-07	1.18068	7.08051e-07
		0.98891	1.09114e-06	1.07092	9.19386e-07	1.18053	7.08798e-07
		0.98882	1.0925e-06	1.07081	9.20137e-07	1.18039	7.09543e-07
		0.98873	1.09386e-06	1.0707	9.20888e-07	1.18024	7.10288e-07
		0.98863	1.09523e-06	1.07058	9.21639e-07	1.1801	7.11031e-07
		0.98854	1.09659e-06	1.07047	9.2239e-07	1.17995	7.11773e-07
		0.98844	1.09796e-06	1.07036	9.23141e-07	1.1798	7.12514e-07
		0.98835	1.09933e-06	1.07025	9.23891e-07	1.17966	7.13255e-07
		0.98825	1.10069e-06	1.07014	9.24642e-07	1.17951	7.13993e-07
		0.98816	1.10206e-06	1.07002	9.25393e-07	1.17937	7.14731e-07
		0.98807	1.10343e-06	1.06991	9.26144e-07	1.17922	7.15468e-07
		0.98797	1.10481e-06	1.0698	9.26895e-07	1.17908	7.16204e-07
		0.98788	1.10618e-06	1.06969	9.27646e-07	1.17893	7.16938e-07
		0.98778	1.10755e-06	1.06958	9.28397e-07	1.17879	7.17672e-07
		0.98769	1.10893e-06	1.06947	9.29148e-07	1.17865	7.18404e-07
		0.9876	1.1103e-06	1.06935	9.29899e-07	1.1785	7.19135e-07
		0.9875	1.11168e-06	1.06924	9.3065e-07	1.17836	7.19865e-07
		0.98741	1.11306e-06	1.06913	9.31401e-07	1.17821	7.20595e-07
		0.98732	1.11444e-06	1.06902	9.32153e-07	1.17807	7.21322e-07
		0.98722	1.11582e-06	1.06891	9.32904e-07	1.17793	7.22049e-07
		0.98713	1.1172e-06	1.0688	9.33655e-07	1.17778	7.22775e-07
		0.98704	1.11858e-06	1.06869	9.34407e-07	1.17764	7.235e-07
		0.98695	1.11997e-06	1.06858	9.35159e-07	1.1775	7.24223e-07
		0.98685	1.12135e-06	1.06847	9.3591e-07	1.17735	7.24946e-07
		0.98676	1.12274e-06	1.06835	9.36662e-07	1.17721	7.25667e-07
		0.98667	1.12412e-06	1.06824	9.37414e-07	1.17707	7.26388e-07
		0.98658	1.12551e-06	1.06813	9.38167e-07	1.17693	7.27107e-07
		0.98649	1.1269e-06	1.06802	9.38919e-07	1.17678	7.27825e-07
		0.98639	1.12829e-06	1.06791	9.39672e-07	1.17664	7.28542e-07
		0.9863	1.12968e-06	1.0678	9.40424e-07	1.1765	7.29258e-07
		0.98621	1.13108e-06	1.06769	9.41177e-07	1.17636	7.29973e-07
		0.98612	1.13247e-06	1.06758	9.4193e-07	1.17621	7.30687e-07
		0.98603	1.13387e-06	1.06747	9.42684e-07	1.17607	7.314e-07
		0.98594	1.13526e-06	1.06736	9.43437e-07	1.17593	7.32111e-07
		0.98585	1.13666e-06	1.06725	9.44191e-07	1.17579	7.32822e-07
		0.98575	1.13806e-06	1.06714	9.44944e-07	1.17565	7.33531e-07
		0.98566	1.13946e-06	1.06703	9.45699e-07	1.17551	7.3424e-07
		0.98557	1.14086e-06	1.06692	9.46453e-07	1.17537	7.34947e-07
		0.98548	1.14226e-06	1.06681	9.47207e-07	1.17523	7.35653e-07
		0.98539	1.14366e-06	1.06671	9.47962e-07	1.17509	7.36359e-07
		0.9853	1.14506e-06	1.0666	9.48717e-07	1.17494	7.37063e-07
		0.98521	1.14647e-06	1.06649	9.49472e-07	1.1748	7.37766e-07
		0.98512	1.14788e-06	1.06638	9.50228e-07	1.17466	7.38468e-07
		0.98503	1.14928e-06	1.06627	9.50984e-07	1.17452	7.39169e-07
		0.98494	1.15069e-06	1.06616	9.5174e-07	1.17438	7.39869e-07
		0.98485	1.1521e-06	1.06605	9.52496e-07	1.17424	7.40568e-07
		0.98476	1.15351e-06	1.06594	9.53253e-07	1.1741	7.41265e-07
		0.98467	1.15492e-06	1.06583	9.5401e-07	1.17396	7.41962e-07
		0.98458	1.15634e-06	1.06573	9.54767e-07	1.17382	7.42658e-07
		0.98449	1.15775e-06	1.06562	9.55525e-07	1.17368	7.43352e-07
		0.9844	1.15917e-06	1.06551	9.56282e-07	1.17355	7.44046e-07
		0.98431	1.16058e-06	1.0654	9.57041e-07	1.17341	7.44738e-07
		0.98422	1.162e-06	1.06529	9.57799e-07	1.17327	7.4543e-07
		0.98413	1.16342e-06	1.06518	9.58558e-07	1.17313	7.4612e-07
		0.98404	1.16484e-06	1.06508	9.59317e-07	1.17299	7.46809e-07
		0.98396	1.16626e-06	1.06497	9.60076e-07	1.17285	7.47497e-07
		0.98387	1.16768e-06	1.06486	9.60836e-07	1.17271	7.48185e-07
		0.98378	1.1691e-06	1.06475	9.61596e-07	1.17257	7.48871e-07
		0.98369	1.17053e-06	1.06464	9.62357e-07	1.17244	7.49556e-07
		0.9836	1.17195e-06	1.06454	9.63118e-07	1.1723	7.5024e-07
		0.98351	1.17338e-06	1.06443	9.63879e-07	1.17216	7.50923e-07
		0.98342	1.17481e-06	1.06432	9.64641e-07	1.17202	7.51605e-07
		0.98334	1.17624e-06	1.06421	9.65403e-07	1.17188	7.52286e-07
		0.98325	1.17767e-06	1.06411	9.66165e-07	1.17175	7.52965e-07
		0.98316	1.1791e-06	1.064	9.66928e-07	1.17161	7.53644e-07
		0.98307	1.18053e-06	1.06389	9.67691e-07	1.17147	7.54322e-07
		0.98298	1.18197e-06	1.06379	9.68455e-07	1.17133	7.54999e-07
		0.9829	1.1834e-06	1.06368	9.69219e-07	1.1712	7.55674e-07
		0.98281	1.18484e-06	1.06357	9.69983e-07	1.17106	7.56349e-07
		0.98272	1.18627e-06	1.06347	9.70748e-07	1.17092	7.57023e-07
		0.98264	1.18771e-06	1.06336	9.71513e-07	1.17079	7.57695e-07
		0.98255	1.18915e-06	1.06325	9.72279e-07	1.17065	7.58367e-07
		0.98246	1.19059e-06	1.06315	9.73045e-07	1.17051	7.59037e-07
		0.98237	1.19203e-06	1.06304	9.73811e-07	1.17038	7.59707e-07
		0.98229	1.19348e-06	1.06293	9.74578e-07	1.17024	7.60375e-07
		0.9822	1.19492e-06	1.06283	9.75346e-07	1.1701	7.61043e-07
		0.98211	1.19637e-06	1.06272	9.76113e-07	1.16997	7.61709e-07
		0.98203	1.19781e-06	1.06261	9.76882e-07	1.16983	7.62374e-07
		0.98194	1.19926e-06	1.06251	9.77651e-07	1.1697	7.63039e-07
		0.98185	1.20071e-06	1.0624	9.7842e-07	1.16956	7.63702e-07
		0.98177	1.20216e-06	1.0623	9.79189e-07	1.16942	7.64364e-07
		0.98168	1.20361e-06	1.06219	9.7996e-07	1.16929	7.65025e-07
		0.9816	1.20506e-06	1.06209	9.8073e-07	1.16915	7.65686e-07
		0.98151	1.20651e-06	1.06198	9.81501e-07	1.16902	7.66345e-07
		0.98142	1.20797e-06	1.06187	9.82273e-07	1.16888	7.67003e-07
		0.98134	1.20942e-06	1.06177	9.83045e-07	1.16875	7.6766e-07
		0.98125	1.21088e-06	1.06166	9.83818e-07	1.16861	7.68316e-07
		0.98117	1.21234e-06	1.06156	9.84591e-07	1.16848	7.68972e-07
		0.98108	1.2138e-06	1.06145	9.85365e-07	1.16834	7.69626e-07
		0.981	1.21526e-06	1.06135	9.86139e-07	1.16821	7.70279e-07
		0.98091	1.21672e-06	1.06124	9.86913e-07	1.16808	7.70931e-07
		0.98083	1.21818e-06	1.06114	9.87689e-07	1.16794	7.71582e-07
		0.98074	1.21965e-06	1.06103	9.88464e-07	1.16781	7.72232e-07
		0.98066	1.22111e-06	1.06093	9.8924e-07	1.16767	7.72881e-07
		0.98057	1.22258e-06	1.06082	9.90017e-07	1.16754	7.73529e-07
		0.98049	1.22405e-06	1.06072	9.90794e-07	1.1674	7.74176e-07
		0.9804	1.22551e-06	1.06061	9.91572e-07	1.16727	7.74822e-07
		0.98032	1.22698e-06	1.06051	9.92351e-07	1.16714	7.75468e-07
		0.98023	1.22845e-06	1.06041	9.9313e-07	1.167	7.76112e-07
		0.98015	1.22993e-06	1.0603	9.93909e-07	1.16687	7.76755e-07
		0.98007	1.2314e-06	1.0602	9.94689e-07	1.16674	7.77397e-07
		0.97998	1.23287e-06	1.06009	9.9547e-07	1.1666	7.78038e-07
		0.9799	1.23435e-06	1.05999	9.96251e-07	1.16647	7.78678e-07
		0.97981	1.23583e-06	1.05989	9.97032e-07	1.16634	7.79317e-07
		0.97973	1.2373e-06	1.05978	9.97815e-07	1.1662	7.79955e-07
		0.97965	1.23878e-06	1.05968	9.98598e-07	1.16607	7.80592e-07
		0.97956	1.24026e-06	1.05957	9.99381e-07	1.16594	7.81228e-07
		0.97948	1.24174e-06	1.05947	1.00016e-06	1.16581	7.81863e-07
		0.9794	1.24323e-06	1.05937	1.00095e-06	1.16567	7.82498e-07
		0.97931	1.24471e-06	1.05926	1.00173e-06	1.16554	7.83131e-07
		0.97923	1.2462e-06	1.05916	1.00252e-06	1.16541	7.83763e-07
		0.97915	1.24768e-06	1.05906	1.00331e-06	1.16528	7.84394e-07
		0.97906	1.24917e-06	1.05895	1.00409e-06	1.16515	7.85024e-07
		0.97898	1.25066e-06	1.05885	1.00488e-06	1.16501	7.85653e-07
		0.9789	1.25215e-06	1.05875	1.00567e-06	1.16488	7.86282e-07
		0.97881	1.25364e-06	1.05864	1.00646e-06	1.16475	7.86909e-07
		0.97873	1.25513e-06	1.05854	1.00725e-06	1.16462	7.87535e-07
		0.97865	1.25662e-06	1.05844	1.00804e-06	1.16449	7.8816e-07
		0.97857	1.25812e-06	1.05834	1.00883e-06	1.16436	7.88785e-07
		0.97848	1.25961e-06	1.05823	1.00962e-06	1.16422	7.89408e-07
		0.9784	1.26111e-06	1.05813	1.01041e-06	1.16409	7.9003e-07
		0.97832	1.26261e-06	1.05803	1.0112e-06	1.16396	7.90652e-07
		0.97824	1.26411e-06	1.05793	1.012e-06	1.16383	7.91272e-07
		0.97816	1.26561e-06	1.05782	1.01279e-06	1.1637	7.91892e-07
		0.97807	1.26711e-06	1.05772	1.01358e-06	1.16357	7.9251e-07
		0.97799	1.26861e-06	1.05762	1.01438e-06	1.16344	7.93128e-07
		0.97791	1.27011e-06	1.05752	1.01518e-06	1.16331	7.93744e-07
		0.97783	1.27162e-06	1.05741	1.01597e-06	1.16318	7.9436e-07
		0.97775	1.27313e-06	1.05731	1.01677e-06	1.16305	7.94975e-07
		0.97767	1.27463e-06	1.05721	1.01757e-06	1.16292	7.95588e-07
		0.97759	1.27614e-06	1.05711	1.01836e-06	1.16279	7.96201e-07
		0.9775	1.27765e-06	1.05701	1.01916e-06	1.16266	7.96813e-07
		0.97742	1.27916e-06	1.05691	1.01996e-06	1.16253	7.97424e-07
		0.97734	1.28067e-06	1.0568	1.02076e-06	1.1624	7.98033e-07
		0.97726	1.28219e-06	1.0567	1.02156e-06	1.16227	7.98642e-07
		0.97718	1.2837e-06	1.0566	1.02237e-06	1.16214	7.9925e-07
		0.9771	1.28522e-06	1.0565	1.02317e-06	1.16201	7.99857e-07
		0.97702	1.28673e-06	1.0564	1.02397e-06	1.16188	8.00463e-07
		0.97694	1.28825e-06	1.0563	1.02477e-06	1.16175	8.01068e-07
		0.97686	1.28977e-06	1.0562	1.02558e-06	1.16162	8.01672e-07
		0.97678	1.29129e-06	1.0561	1.02638e-06	1.16149	8.02276e-07
		0.9767	1.29281e-06	1.05599	1.02719e-06	1.16136	8.02878e-07
		0.97662	1.29433e-06	1.05589	1.02799e-06	1.16123	8.03479e-07
		0.97654	1.29586e-06	1.05579	1.0288e-06	1.1611	8.04079e-07
		0.97646	1.29738e-06	1.05569	1.02961e-06	1.16098	8.04679e-07
		0.97638	1.29891e-06	1.05559	1.03042e-06	1.16085	8.05277e-07
		0.9763	1.30043e-06	1.05549	1.03123e-06	1.16072	8.05875e-07
		0.97622	1.30196e-06	1.05539	1.03204e-06	1.16059	8.06472e-07
		0.97614	1.30349e-06	1.05529	1.03285e-06	1.16046	8.07067e-07
		0.97606	1.30502e-06	1.05519	1.03366e-06	1.16033	8.07662e-07
		0.97598	1.30655e-06	1.05509	1.03447e-06	1.1602	8.08256e-07
		0.9759	1.30809e-06	1.05499	1.03528e-06	1.16008	8.08849e-07
		0.97582	1.30962e-06	1.05489	1.0361e-06	1.15995	8.0944e-07
		0.97574	1.31116e-06	1.05479	1.03691e-06	1.15982	8.10031e-07
		0.97566	1.31269e-06	1.05469	1.03772e-06	1.15969	8.10622e-07
		0.97559	1.31423e-06	1.05459	1.03854e-06	1.15956	8.11211e-07
		0.97551	1.31577e-06	1.05449	1.03936e-06	1.15944	8.11799e-07
		0.97543	1.31731e-06	1.05439	1.04017e-06	1.15931	8.12386e-07
		0.97535	1.31885e-06	1.05429	1.04099e-06	1.15918	8.12973e-07
		0.97527	1.32039e-06	1.05419	1.04181e-06	1.15905	8.13558e-07
		0.97519	1.32194e-06	1.05409	1.04263e-06	1.15893	8.14143e-07
		0.97511	1.32348e-06	1.05399	1.04345e-06	1.1588	8.14726e-07
		0.97504	1.32503e-06	1.05389	1.04427e-06	1.15867	8.15309e-07
		0.97496	1.32658e-06	1.05379	1.04509e-06	1.15855	8.15891e-07
		0.97488	1.32812e-06	1.0537	1.04591e-06	1.15842	8.16471e-07
		0.9748	1.32967e-06	1.0536	1.04673e-06	1.15829	8.17051e-07
		0.97472	1.33122e-06	1.0535	1.04756e-06	1.15817	8.1763e-07
		0.97465	1.33278e-06	1.0534	1.04838e-06	1.15804	8.18209e-07
		0.97457	1.33433e-06	1.0533	1.04921e-06	1.15791	8.18786e-07
		0.97449	1.33588e-06	1.0532	1.05003e-06	1.15779	8.19362e-07
		0.97441	1.33744e-06	1.0531	1.05086e-06	1.15766	8.19937e-07
		0.97434	1.33899e-06	1.053	1.05169e-06	1.15753	8.20512e-07
		0.97426	1.34055e-06	1.05291	1.05251e-06	1.15741	8.21086e-07
		0.97418	1.34211e-06	1.05281	1.05334e-06	1.15728	8.21658e-07
		0.9741	1.34367e-06	1.05271	1.05417e-06	1.15715	8.2223e-07
		0.97403	1.34523e-06	1.05261	1.055e-06	1.15703	8.22801e-07
		0.97395	1.34679e-06	1.05251	1.05583e-06	1.1569	8.23371e-07
		0.97387	1.34836e-06	1.05241	1.05666e-06	1.15678	8.2394e-07
		0.9738	1.34992e-06	1.05232	1.0575e-06	1.15665	8.24508e-07
		0.97372	1.35149e-06	1.05222	1.05833e-06	1.15653	8.25075e-07
		0.97364	1.35305e-06	1.05212	1.05916e-06	1.1564	8.25642e-07
		0.97357	1.35462e-06	1.05202	1.06e-06	1.15627	8.26207e-07
		0.97349	1.35619e-06	1.05193	1.06083e-06	1.15615	8.26772e-07
		0.97341	1.35776e-06	1.05183	1.06167e-06	1.15602	8.27336e-07
		0.97334	1.35933e-06	1.05173	1.06251e-06	1.1559	8.27898e-07
		0.97326	1.36091e-06	1.05163	1.06334e-06	1.15577	8.2846e-07
		0.97319	1.36248e-06	1.05154	1.06418e-06	1.15565	8.29021e-07
		0.97311	1.36406e-06	1.05144	1.06502e-06	1.15552	8.29582e-07
		0.97303	1.36563e-06	1.05134	1.06586e-06	1.1554	8.30141e-07
		0.97296	1.36721e-06	1.05124	1.0667e-06	1.15527	8.30699e-07
		0.97288	1.36879e-06	1.05115	1.06755e-06	1.15515	8.31257e-07
		0.97281	1.37037e-06	1.05105	1.06839e-06	1.15502	8.31813e-07
		0.97273	1.37195e-06	1.05095	1.06923e-06	1.1549	8.32369e-07
		0.97266	1.37353e-06	1.05086	1.07008e-06	1.15478	8.32924e-07
		0.97258	1.37511e-06	1.05076	1.07092e-06	1.15465	8.33478e-07
		0.9725	1.3767e-06	1.05066	1.07177e-06	1.15453	8.34031e-07
		0.97243	1.37828e-06	1.05057	1.07261e-06	1.1544	8.34584e-07
		0.97235	1.37987e-06	1.05047	1.07346e-06	1.15428	8.35135e-07
		0.97228	1.38146e-06	1.05037	1.07431e-06	1.15416	8.35685e-07
		0.9722	1.38305e-06	1.05028	1.07516e-06	1.15403	8.36235e-07
		0.97213	1.38464e-06	1.05018	1.07601e-06	1.15391	8.36784e-07
		0.97205	1.38623e-06	1.05008	1.07686e-06	1.15378	8.37332e-07
		0.97198	1.38782e-06	1.04999	1.07771e-06	1.15366	8.37879e-07
		0.97191	1.38942e-06	1.04989	1.07856e-06	1.15354	8.38425e-07
		0.97183	1.39101e-06	1.0498	1.07941e-06	1.15341	8.3897e-07
		0.97176	1.39261e-06	1.0497	1.08027e-06	1.15329	8.39515e-07
		0.97168	1.39421e-06	1.0496	1.08112e-06	1.15317	8.40058e-07
		0.97161	1.3958e-06	1.04951	1.08198e-06	1.15304	8.40601e-07
		0.97153	1.3974e-06	1.04941	1.08283e-06	1.15292	8.41143e-07
		0.97146	1.399e-06	1.04932	1.08369e-06	1.1528	8.41684e-07
		0.97139	1.40061e-06	1.04922	1.08455e-06	1.15267	8.42224e-07
		0.97131	1.40221e-06	1.04913	1.0854e-06	1.15255	8.42764e-07
		0.97124	1.40381e-06	1.04903	1.08626e-06	1.15243	8.43302e-07
		0.97116	1.40542e-06	1.04893	1.08712e-06	1.1523	8.4384e-07
		0.97109	1.40703e-06	1.04884	1.08798e-06	1.15218	8.44377e-07
		0.97102	1.40863e-06	1.04874	1.08885e-06	1.15206	8.44912e-07
		0.97094	1.41024e-06	1.04865	1.08971e-06	1.15194	8.45448e-07
		0.97087	1.41185e-06	1.04855	1.09057e-06	1.15181	8.45982e-07
		0.9708	1.41346e-06	1.04846	1.09144e-06	1.15169	8.46515e-07
		0.97072	1.41508e-06	1.04836	1.0923e-06	1.15157	8.47048e-07
		0.97065	1.41669e-06	1.04827	1.09317e-06	1.15145	8.47579e-07
		0.97058	1.4183e-06	1.04817	1.09403e-06	1.15132	8.4811e-07
		0.9705	1.41992e-06	1.04808	1.0949e-06	1.1512	8.4864e-07
		0.97043	1.42154e-06	1.04799	1.09577e-06	1.15108	8.49169e-07
		0.97036	1.42315e-06	1.04789	1.09664e-06	1.15096	8.49698e-07
		0.97029	1.42477e-06	1.0478	1.09751e-06	1.15084	8.50225e-07
		0.97021	1.42639e-06	1.0477	1.09838e-06	1.15072	8.50752e-07
		0.97014	1.42802e-06	1.04761	1.09925e-06	1.15059	8.51278e-07
		0.97007	1.42964e-06	1.04751	1.10012e-06	1.15047	8.51803e-07
		0.97	1.43126e-06	1.04742	1.101e-06	1.15035	8.52327e-07
		0.96992	1.43289e-06	1.04733	1.10187e-06	1.15023	8.5285e-07
		0.96985	1.43451e-06	1.04723	1.10274e-06	1.15011	8.53373e-07
		0.96978	1.43614e-06	1.04714	1.10362e-06	1.14999	8.53895e-07
		0.96971	1.43777e-06	1.04704	1.1045e-06	1.14986	8.54416e-07
		0.96963	1.4394e-06	1.04695	1.10537e-06	1.14974	8.54936e-07
		0.96956	1.44103e-06	1.04686	1.10625e-06	1.14962	8.55455e-07
		0.96949	1.44266e-06	1.04676	1.10713e-06	1.1495	8.55973e-07
		0.96942	1.4443e-06	1.04667	1.10801e-06	1.14938	8.56491e-07
		0.96935	1.44593e-06	1.04658	1.10889e-06	1.14926	8.57008e-07
		0.96928	1.44757e-06	1.04648	1.10977e-06	1.14914	8.57524e-07
		0.9692	1.4492e-06	1.04639	1.11066e-06	1.14902	8.58039e-07
		0.96913	1.45084e-06	1.0463	1.11154e-06	1.1489	8.58553e-07
		0.96906	1.45248e-06	1.0462	1.11242e-06	1.14878	8.59067e-07
		0.96899	1.45412e-06	1.04611	1.11331e-06	1.14866	8.59579e-07
		0.96892	1.45576e-06	1.04602	1.11419e-06	1.14854	8.60091e-07
		0.96885	1.4574e-06	1.04592	1.11508e-06	1.14841	8.60602e-07
		0.96878	1.45905e-06	1.04583	1.11597e-06	1.14829	8.61113e-07
		0.96871	1.46069e-06	1.04574	1.11686e-06	1.14817	8.61622e-07
		0.96863	1.46234e-06	1.04565	1.11775e-06	1.14805	8.62131e-07
		0.96856	1.46398e-06	1.04555	1.11864e-06	1.14793	8.62639e-07
		0.96849	1.46563e-06	1.04546	1.11953e-06	1.14781	8.63146e-07
		0.96842	1.46728e-06	1.04537	1.12042e-06	1.14769	8.63652e-07
		0.96835	1.46893e-06	1.04528	1.12131e-06	1.14757	8.64157e-07
		0.96828	1.47058e-06	1.04518	1.12221e-06	1.14745	8.64662e-07
		0.96821	1.47224e-06	1.04509	1.1231e-06	1.14733	8.65166e-07
		0.96814	1.47389e-06	1.045	1.12399e-06	1.14721	8.65669e-07
		0.96807	1.47555e-06	1.04491	1.12489e-06	1.14709	8.66171e-07
		0.968	1.4772e-06	1.04481	1.12579e-06	1.14698	8.66673e-07
		0.96793	1.47886e-06	1.04472	1.12669e-06	1.14686	8.67173e-07
		0.96786	1.48052e-06	1.04463	1.12758e-06	1.14674	8.67673e-07
		0.96779	1.48218e-06	1.04454	1.12848e-06	1.14662	8.68172e-07
		0.96772	1.48384e-06	1.04445	1.12938e-06	1.1465	8.68671e-07
		0.96765	1.4855e-06	1.04435	1.13028e-06	1.14638	8.69168e-07
		0.96758	1.48716e-06	1.04426	1.13119e-06	1.14626	8.69665e-07
		0.96751	1.48883e-06	1.04417	1.13209e-06	1.14614	8.70161e-07
		0.96744	1.49049e-06	1.04408	1.13299e-06	1.14602	8.70656e-07
		0.96737	1.49216e-06	1.04399	1.1339e-06	1.1459	8.7115e-07
		0.9673	1.49383e-06	1.0439	1.1348e-06	1.14578	8.71644e-07
		0.96723	1.4955e-06	1.04381	1.13571e-06	1.14566	8.72137e-07
		0.96716	1.49717e-06	1.04371	1.13662e-06	1.14555	8.72629e-07
		0.9671	1.49884e-06	1.04362	1.13753e-06	1.14543	8.7312e-07
		0.96703	1.50051e-06	1.04353	1.13843e-06	1.14531	8.73611e-07
		0.96696	1.50218e-06	1.04344	1.13934e-06	1.14519	8.741e-07
		0.96689	1.50386e-06	1.04335	1.14025e-06	1.14507	8.74589e-07
		0.96682	1.50553e-06	1.04326	1.14117e-06	1.14495	8.75077e-07
		0.96675	1.50721e-06	1.04317	1.14208e-06	1.14483	8.75565e-07
		0.96668	1.50889e-06	1.04308	1.14299e-06	1.14472	8.76051e-07
		0.96661	1.51057e-06	1.04299	1.14391e-06	1.1446	8.76537e-07
		0.96654	1.51225e-06	1.0429	1.14482e-06	1.14448	8.77022e-07
		0.96648	1.51393e-06	1.04281	1.14574e-06	1.14436	8.77507e-07
		0.96641	1.51561e-06	1.04272	1.14665e-06	1.14424	8.7799e-07
		0.96634	1.5173e-06	1.04263	1.14757e-06	1.14413	8.78473e-07
		0.96627	1.51898e-06	1.04254	1.14849e-06	1.14401	8.78955e-07
		0.9662	1.52067e-06	1.04245	1.14941e-06	1.14389	8.79436e-07
		0.96614	1.52236e-06	1.04236	1.15033e-06	1.14377	8.79917e-07
		0.96607	1.52404e-06	1.04227	1.15125e-06	1.14365	8.80397e-07
		0.966	1.52573e-06	1.04218	1.15217e-06	1.14354	8.80876e-07
		0.96593	1.52742e-06	1.04209	1.1531e-06	1.14342	8.81354e-07
		0.96586	1.52912e-06	1.042	1.15402e-06	1.1433	8.81831e-07
		0.9658	1.53081e-06	1.04191	1.15494e-06	1.14318	8.82308e-07
		0.96573	1.5325e-06	1.04182	1.15587e-06	1.14307	8.82784e-07
		0.96566	1.5342e-06	1.04173	1.1568e-06	1.14295	8.83259e-07
		0.96559	1.53589e-06	1.04164	1.15772e-06	1.14283	8.83734e-07
		0.96553	1.53759e-06	1.04155	1.15865e-06	1.14272	8.84207e-07
		0.96546	1.53929e-06	1.04146	1.15958e-06	1.1426	8.8468e-07
		0.96539	1.54099e-06	1.04137	1.16051e-06	1.14248	8.85153e-07
		0.96532	1.54269e-06	1.04128	1.16144e-06	1.14236	8.85624e-07
		0.96526	1.54439e-06	1.04119	1.16237e-06	1.14225	8.86095e-07
		0.96519	1.5461e-06	1.0411	1.1633e-06	1.14213	8.86565e-07
		0.96512	1.5478e-06	1.04101	1.16424e-06	1.14201	8.87034e-07
		0.96506	1.54951e-06	1.04092	1.16517e-06	1.1419	8.87503e-07
		0.96499	1.55121e-06	1.04084	1.16611e-06	1.14178	8.8797e-07
		0.96492	1.55292e-06	1.04075	1.16704e-06	1.14166	8.88437e-07
		0.96486	1.55463e-06	1.04066	1.16798e-06	1.14155	8.88904e-07
		0.96479	1.55634e-06	1.04057	1.16892e-06	1.14143	8.89369e-07
		0.96472	1.55805e-06	1.04048	1.16986e-06	1.14131	8.89834e-07
		0.96466	1.55976e-06	1.04039	1.1708e-06	1.1412	8.90298e-07
		0.96459	1.56148e-06	1.0403	1.17174e-06	1.14108	8.90762e-07
		0.96452	1.56319e-06	1.04022	1.17268e-06	1.14096	8.91224e-07
		0.96446	1.56491e-06	1.04013	1.17362e-06	1.14085	8.91686e-07
		0.96439	1.56662e-06	1.04004	1.17456e-06	1.14073	8.92147e-07
		0.96432	1.56834e-06	1.03995	1.17551e-06	1.14062	8.92608e-07
		0.96426	1.57006e-06	1.03986	1.17645e-06	1.1405	8.93068e-07
		0.96419	1.57178e-06	1.03977	1.1774e-06	1.14038	8.93527e-07
		0.96413	1.5735e-06	1.03969	1.17834e-06	1.14027	8.93985e-07
		0.96406	1.57522e-06	1.0396	1.17929e-06	1.14015	8.94442e-07
		0.964	1.57695e-06	1.03951	1.18024e-06	1.14004	8.94899e-07
		0.96393	1.57867e-06	1.03942	1.18119e-06	1.13992	8.95355e-07
		0.96386	1.5804e-06	1.03934	1.18214e-06	1.13981	8.95811e-07
		0.9638	1.58213e-06	1.03925	1.18309e-06	1.13969	8.96265e-07
		0.96373	1.58385e-06	1.03916	1.18404e-06	1.13957	8.96719e-07
		0.96367	1.58558e-06	1.03907	1.185e-06	1.13946	8.97173e-07
		0.9636	1.58731e-06	1.03899	1.18595e-06	1.13934	8.97625e-07
		0.96354	1.58905e-06	1.0389	1.1869e-06	1.13923	8.98077e-07
		0.96347	1.59078e-06	1.03881	1.18786e-06	1.13911	8.98528e-07
		0.96341	1.59251e-06	1.03872	1.18882e-06	1.139	8.98979e-07
		0.96334	1.59425e-06	1.03864	1.18977e-06	1.13888	8.99428e-07
		0.96328	1.59598e-06	1.03855	1.19073e-06	1.13877	8.99877e-07
		0.96321	1.59772e-06	1.03846	1.19169e-06	1.13865	9.00326e-07
		0.96315	1.59946e-06	1.03838	1.19265e-06	1.13854	9.00773e-07
		0.96308	1.6012e-06	1.03829	1.19361e-06	1.13842	9.0122e-07
		0.96302	1.60294e-06	1.0382	1.19457e-06	1.13831	9.01666e-07
		0.96295	1.60468e-06	1.03812	1.19554e-06	1.13819	9.02112e-07
		0.96289	1.60642e-06	1.03803	1.1965e-06	1.13808	9.02556e-07
		0.96282	1.60817e-06	1.03794	1.19746e-06	1.13796	9.03e-07
		0.96276	1.60991e-06	1.03786	1.19843e-06	1.13785	9.03444e-07
		0.9627	1.61166e-06	1.03777	1.1994e-06	1.13773	9.03887e-07
		0.96263	1.61341e-06	1.03768	1.20036e-06	1.13762	9.04329e-07
		0.96257	1.61516e-06	1.0376	1.20133e-06	1.1375	9.0477e-07
		0.9625	1.6169e-06	1.03751	1.2023e-06	1.13739	9.0521e-07
		0.96244	1.61866e-06	1.03742	1.20327e-06	1.13727	9.0565e-07
		0.96238	1.62041e-06	1.03734	1.20424e-06	1.13716	9.06089e-07
		0.96231	1.62216e-06	1.03725	1.20521e-06	1.13705	9.06528e-07
		0.96225	1.62391e-06	1.03717	1.20619e-06	1.13693	9.06966e-07
		0.96218	1.62567e-06	1.03708	1.20716e-06	1.13682	9.07403e-07
		0.96212	1.62743e-06	1.03699	1.20813e-06	1.1367	9.07839e-07
		0.96206	1.62918e-06	1.03691	1.20911e-06	1.13659	9.08275e-07
		0.96199	1.63094e-06	1.03682	1.21008e-06	1.13648	9.0871e-07
		0.96193	1.6327e-06	1.03674	1.21106e-06	1.13636	9.09145e-07
		0.96187	1.63446e-06	1.03665	1.21204e-06	1.13625	9.09578e-07
		0.9618	1.63623e-06	1.03657	1.21302e-06	1.13613	9.10011e-07
		0.96174	1.63799e-06	1.03648	1.214e-06	1.13602	9.10444e-07
		0.96168	1.63975e-06	1.0364	1.21498e-06	1.13591	9.10875e-07
		0.96161	1.64152e-06	1.03631	1.21596e-06	1.13579	9.11306e-07
		0.96155	1.64329e-06	1.03623	1.21694e-06	1.13568	9.11737e-07
		0.96149	1.64505e-06	1.03614	1.21793e-06	1.13557	9.12166e-07
		0.96142	1.64682e-06	1.03606	1.21891e-06	1.13545	9.12595e-07
		0.96136	1.64859e-06	1.03597	1.21989e-06	1.13534	9.13024e-07
		0.9613	1.65036e-06	1.03589	1.22088e-06	1.13522	9.13451e-07
		0.96124	1.65214e-06	1.0358	1.22187e-06	1.13511	9.13878e-07
		0.96117	1.65391e-06	1.03572	1.22285e-06	1.135	9.14305e-07
		0.96111	1.65568e-06	1.03563	1.22384e-06	1.13488	9.1473e-07
		0.96105	1.65746e-06	1.03555	1.22483e-06	1.13477	9.15155e-07
		0.96099	1.65924e-06	1.03546	1.22582e-06	1.13466	9.1558e-07
		0.96092	1.66101e-06	1.03538	1.22682e-06	1.13455	9.16003e-07
		0.96086	1.66279e-06	1.03529	1.22781e-06	1.13443	9.16426e-07
		0.9608	1.66457e-06	1.03521	1.2288e-06	1.13432	9.16848e-07
		0.96074	1.66635e-06	1.03512	1.22979e-06	1.13421	9.1727e-07
		0.96067	1.66814e-06	1.03504	1.23079e-06	1.13409	9.17691e-07
		0.96061	1.66992e-06	1.03496	1.23179e-06	1.13398	9.18111e-07
		0.96055	1.6717e-06	1.03487	1.23278e-06	1.13387	9.18531e-07
		0.96049	1.67349e-06	1.03479	1.23378e-06	1.13375	9.1895e-07
		0.96043	1.67528e-06	1.0347	1.23478e-06	1.13364	9.19368e-07
		0.96036	1.67706e-06	1.03462	1.23578e-06	1.13353	9.19786e-07
		0.9603	1.67885e-06	1.03454	1.23678e-06	1.13342	9.20203e-07
		0.96024	1.68064e-06	1.03445	1.23778e-06	1.1333	9.2062e-07
		0.96018	1.68243e-06	1.03437	1.23878e-06	1.13319	9.21035e-07
		0.96012	1.68423e-06	1.03429	1.23978e-06	1.13308	9.2145e-07
		0.96006	1.68602e-06	1.0342	1.24079e-06	1.13297	9.21865e-07
		0.95999	1.68782e-06	1.03412	1.24179e-06	1.13285	9.22279e-07
		0.95993	1.68961e-06	1.03404	1.2428e-06	1.13274	9.22692e-07
		0.95987	1.69141e-06	1.03395	1.24381e-06	1.13263	9.23104e-07
		0.95981	1.69321e-06	1.03387	1.24481e-06	1.13252	9.23516e-07
		0.95975	1.69501e-06	1.03379	1.24582e-06	1.13241	9.23927e-07
		0.95969	1.69681e-06	1.0337	1.24683e-06	1.13229	9.24338e-07
		0.95963	1.69861e-06	1.03362	1.24784e-06	1.13218	9.24748e-07
		0.95957	1.70041e-06	1.03354	1.24885e-06	1.13207	9.25157e-07
		0.95951	1.70221e-06	1.03345	1.24986e-06	1.13196	9.25566e-07
		0.95944	1.70402e-06	1.03337	1.25088e-06	1.13185	9.25974e-07
		0.95938	1.70582e-06	1.03329	1.25189e-06	1.13173	9.26381e-07
		0.95932	1.70763e-06	1.0332	1.25291e-06	1.13162	9.26788e-07
		0.95926	1.70944e-06	1.03312	1.25392e-06	1.13151	9.27194e-07
		0.9592	1.71125e-06	1.03304	1.25494e-06	1.1314	9.27599e-07
		0.95914	1.71306e-06	1.03296	1.25596e-06	1.13129	9.28004e-07
		0.95908	1.71487e-06	1.03287	1.25697e-06	1.13118	9.28409e-07
		0.95902	1.71668e-06	1.03279	1.25799e-06	1.13106	9.28812e-07
		0.95896	1.7185e-06	1.03271	1.25901e-06	1.13095	9.29215e-07
		0.9589	1.72031e-06	1.03263	1.26004e-06	1.13084	9.29617e-07
		0.95884	1.72213e-06	1.03255	1.26106e-06	1.13073	9.30019e-07
		0.95878	1.72394e-06	1.03246	1.26208e-06	1.13062	9.3042e-07
		0.95872	1.72576e-06	1.03238	1.2631e-06	1.13051	9.30821e-07
		0.95866	1.72758e-06	1.0323	1.26413e-06	1.1304	9.3122e-07
		0.9586	1.7294e-06	1.03222	1.26515e-06	1.13028	9.3162e-07
		0.95854	1.73122e-06	1.03214	1.26618e-06	1.13017	9.32018e-07
		0.95848	1.73305e-06	1.03205	1.26721e-06	1.13006	9.32416e-07
		0.95842	1.73487e-06	1.03197	1.26824e-06	1.12995	9.32813e-07
		0.95836	1.73669e-06	1.03189	1.26927e-06	1.12984	9.3321e-07
		0.9583	1.73852e-06	1.03181	1.2703e-06	1.12973	9.33606e-07
		0.95824	1.74035e-06	1.03173	1.27133e-06	1.12962	9.34002e-07
		0.95818	1.74217e-06	1.03165	1.27236e-06	1.12951	9.34397e-07
		0.95812	1.744e-06	1.03156	1.27339e-06	1.1294	9.34791e-07
		0.95806	1.74583e-06	1.03148	1.27443e-06	1.12929	9.35185e-07
		0.958	1.74767e-06	1.0314	1.27546e-06	1.12917	9.35578e-07
		0.95794	1.7495e-06	1.03132	1.2765e-06	1.12906	9.3597e-07
		0.95789	1.75133e-06	1.03124	1.27753e-06	1.12895	9.36362e-07
		0.95783	1.75317e-06	1.03116	1.27857e-06	1.12884	9.36753e-07
		0.95777	1.755e-06	1.03108	1.27961e-06	1.12873	9.37144e-07
		0.95771	1.75684e-06	1.031	1.28065e-06	1.12862	9.37534e-07
		0.95765	1.75868e-06	1.03092	1.28169e-06	1.12851	9.37923e-07
		0.95759	1.76052e-06	1.03084	1.28273e-06	1.1284	9.38312e-07
		0.95753	1.76236e-06	1.03075	1.28377e-06	1.12829	9.387e-07
		0.95747	1.7642e-06	1.03067	1.28481e-06	1.12818	9.39087e-07
		0.95741	1.76604e-06	1.03059	1.28586e-06	1.12807	9.39474e-07
		0.95736	1.76789e-06	1.03051	1.2869e-06	1.12796	9.39861e-07
		0.9573	1.76973e-06	1.03043	1.28795e-06	1.12785	9.40247e-07
		0.95724	1.77158e-06	1.03035	1.28899e-06	1.12774	9.40632e-07
		0.95718	1.77342e-06	1.03027	1.29004e-06	1.12763	9.41016e-07
		0.95712	1.77527e-06	1.03019	1.29109e-06	1.12752	9.414e-07
		0.95706	1.77712e-06	1.03011	1.29214e-06	1.12741	9.41784e-07
		0.95701	1.77897e-06	1.03003	1.29319e-06	1.1273	9.42166e-07
		0.95695	1.78082e-06	1.02995	1.29424e-06	1.12719	9.42549e-07
		0.95689	1.78268e-06	1.02987	1.29529e-06	1.12708	9.4293e-07
		0.95683	1.78453e-06	1.02979	1.29634e-06	1.12697	9.43311e-07
		0.95677	1.78638e-06	1.02971	1.2974e-06	1.12686	9.43692e-07
		0.95671	1.78824e-06	1.02963	1.29845e-06	1.12675	9.44071e-07
		0.95666	1.7901e-06	1.02955	1.29951e-06	1.12664	9.44451e-07
		0.9566	1.79195e-06	1.02947	1.30056e-06	1.12653	9.44829e-07
		0.95654	1.79381e-06	1.02939	1.30162e-06	1.12642	9.45207e-07
		0.95648	1.79567e-06	1.02931	1.30268e-06	1.12631	9.45585e-07
		0.95643	1.79754e-06	1.02923	1.30374e-06	1.1262	9.45962e-07
		0.95637	1.7994e-06	1.02915	1.3048e-06	1.12609	9.46338e-07
		0.95631	1.80126e-06	1.02907	1.30586e-06	1.12598	9.46714e-07
		0.95625	1.80313e-06	1.02899	1.30692e-06	1.12587	9.47089e-07
		0.9562	1.80499e-06	1.02892	1.30799e-06	1.12576	9.47464e-07
		0.95614	1.80686e-06	1.02884	1.30905e-06	1.12565	9.47838e-07
		0.95608	1.80873e-06	1.02876	1.31011e-06	1.12554	9.48211e-07
		0.95602	1.8106e-06	1.02868	1.31118e-06	1.12544	9.48584e-07
		0.95597	1.81247e-06	1.0286	1.31225e-06	1.12533	9.48956e-07
		0.95591	1.81434e-06	1.02852	1.31331e-06	1.12522	9.49328e-07
		0.95585	1.81621e-06	1.02844	1.31438e-06	1.12511	9.49699e-07
		0.9558	1.81808e-06	1.02836	1.31545e-06	1.125	9.5007e-07
		0.95574	1.81996e-06	1.02828	1.31652e-06	1.12489	9.50439e-07
		0.95568	1.82184e-06	1.02821	1.31759e-06	1.12478	9.50809e-07
		0.95562	1.82371e-06	1.02813	1.31866e-06	1.12467	9.51178e-07
		0.95557	1.82559e-06	1.02805	1.31973e-06	1.12456	9.51546e-07
		0.95551	1.82747e-06	1.02797	1.32081e-06	1.12445	9.51914e-07
		0.95545	1.82935e-06	1.02789	1.32188e-06	1.12435	9.52281e-07
		0.9554	1.83123e-06	1.02781	1.32296e-06	1.12424	9.52647e-07
		0.95534	1.83311e-06	1.02773	1.32403e-06	1.12413	9.53013e-07
		0.95529	1.835e-06	1.02766	1.32511e-06	1.12402	9.53379e-07
		0.95523	1.83688e-06	1.02758	1.32619e-06	1.12391	9.53744e-07
		0.95517	1.83877e-06	1.0275	1.32727e-06	1.1238	9.54108e-07
		0.95512	1.84065e-06	1.02742	1.32835e-06	1.12369	9.54472e-07
		0.95506	1.84254e-06	1.02734	1.32943e-06	1.12358	9.54835e-07
		0.955	1.84443e-06	1.02727	1.33051e-06	1.12348	9.55198e-07
		0.95495	1.84632e-06	1.02719	1.33159e-06	1.12337	9.5556e-07
		0.95489	1.84821e-06	1.02711	1.33268e-06	1.12326	9.55921e-07
		0.95484	1.8501e-06	1.02703	1.33376e-06	1.12315	9.56282e-07
		0.95478	1.852e-06	1.02696	1.33485e-06	1.12304	9.56643e-07
		0.95472	1.85389e-06	1.02688	1.33593e-06	1.12293	9.57002e-07
		0.95467	1.85579e-06	1.0268	1.33702e-06	1.12283	9.57362e-07
		0.95461	1.85769e-06	1.02672	1.33811e-06	1.12272	9.5772e-07
		0.95456	1.85958e-06	1.02665	1.3392e-06	1.12261	9.58079e-07
		0.9545	1.86148e-06	1.02657	1.34029e-06	1.1225	9.58436e-07
		0.95444	1.86338e-06	1.02649	1.34138e-06	1.12239	9.58793e-07
		0.95439	1.86528e-06	1.02641	1.34247e-06	1.12229	9.5915e-07
		0.95433	1.86719e-06	1.02634	1.34356e-06	1.12218	9.59506e-07
		0.95428	1.86909e-06	1.02626	1.34466e-06	1.12207	9.59861e-07
		0.95422	1.87099e-06	1.02618	1.34575e-06	1.12196	9.60216e-07
		0.95417	1.8729e-06	1.02611	1.34685e-06	1.12185	9.60571e-07
		0.95411	1.87481e-06	1.02603	1.34794e-06	1.12175	9.60924e-07
		0.95406	1.87671e-06	1.02595	1.34904e-06	1.12164	9.61278e-07
		0.954	1.87862e-06	1.02587	1.35014e-06	1.12153	9.6163e-07
		0.95395	1.88053e-06	1.0258	1.35124e-06	1.12142	9.61983e-07
		0.95389	1.88244e-06	1.02572	1.35234e-06	1.12132	9.62334e-07
		0.95384	1.88436e-06	1.02564	1.35344e-06	1.12121	9.62685e-07
		0.95378	1.88627e-06	1.02557	1.35454e-06	1.1211	9.63036e-07
		0.95373	1.88818e-06	1.02549	1.35564e-06	1.12099	9.63386e-07
		0.95367	1.8901e-06	1.02542	1.35674e-06	1.12089	9.63736e-07
		0.95362	1.89202e-06	1.02534	1.35785e-06	1.12078	9.64085e-07
		0.95356	1.89393e-06	1.02526	1.35895e-06	1.12067	9.64433e-07
		0.95351	1.89585e-06	1.02519	1.36006e-06	1.12056	9.64781e-07
		0.95345	1.89777e-06	1.02511	1.36117e-06	1.12046	9.65128e-07
		0.9534	1.89969e-06	1.02503	1.36228e-06	1.12035	9.65475e-07
		0.95334	1.90162e-06	1.02496	1.36338e-06	1.12024	9.65821e-07
		0.95329	1.90354e-06	1.02488	1.36449e-06	1.12013	9.66167e-07
		0.95324	1.90546e-06	1.02481	1.3656e-06	1.12003	9.66512e-07
		0.95318	1.90739e-06	1.02473	1.36672e-06	1.11992	9.66857e-07
		0.95313	1.90931e-06	1.02466	1.36783e-06	1.11981	9.67201e-07
		0.95307	1.91124e-06	1.02458	1.36894e-06	1.1197	9.67545e-07
		0.95302	1.91317e-06	1.0245	1.37006e-06	1.1196	9.67888e-07
		0.95296	1.9151e-06	1.02443	1.37117e-06	1.11949	9.68231e-07
		0.95291	1.91703e-06	1.02435	1.37229e-06	1.11938	9.68573e-07
		0.95286	1.91896e-06	1.02428	1.3734e-06	1.11928	9.68915e-07
		0.9528	1.9209e-06	1.0242	1.37452e-06	1.11917	9.69256e-07
		0.95275	1.92283e-06	1.02413	1.37564e-06	1.11906	9.69596e-07
		0.95269	1.92477e-06	1.02405	1.37676e-06	1.11896	9.69936e-07
		0.95264	1.9267e-06	1.02398	1.37788e-06	1.11885	9.70276e-07
		0.95259	1.92864e-06	1.0239	1.379e-06	1.11874	9.70615e-07
		0.95253	1.93058e-06	1.02383	1.38013e-06	1.11864	9.70953e-07
		0.95248	1.93252e-06	1.02375	1.38125e-06	1.11853	9.71291e-07
		0.95243	1.93446e-06	1.02368	1.38237e-06	1.11842	9.71629e-07
		0.95237	1.9364e-06	1.0236	1.3835e-06	1.11832	9.71965e-07
		0.95232	1.93834e-06	1.02353	1.38462e-06	1.11821	9.72302e-07
		0.95227	1.94029e-06	1.02345	1.38575e-06	1.1181	9.72638e-07
		0.95221	1.94223e-06	1.02338	1.38688e-06	1.118	9.72973e-07
		0.95216	1.94418e-06	1.0233	1.38801e-06	1.11789	9.73308e-07
		0.95211	1.94613e-06	1.02323	1.38914e-06	1.11778	9.73642e-07
		0.95205	1.94807e-06	1.02315	1.39027e-06	1.11768	9.73976e-07
		0.952	1.95002e-06	1.02308	1.3914e-06	1.11757	9.7431e-07
		0.95195	1.95197e-06	1.023	1.39253e-06	1.11746	9.74642e-07
		0.95189	1.95393e-06	1.02293	1.39367e-06	1.11736	9.74975e-07
		0.95184	1.95588e-06	1.02285	1.3948e-06	1.11725	9.75307e-07
		0.95179	1.95783e-06	1.02278	1.39593e-06	1.11715	9.75638e-07
		0.95173	1.95979e-06	1.02271	1.39707e-06	1.11704	9.75969e-07
		0.95168	1.96174e-06	1.02263	1.39821e-06	1.11693	9.76299e-07
		0.95163	1.9637e-06	1.02256	1.39934e-06	1.11683	9.76629e-07
		0.95158	1.96566e-06	1.02248	1.40048e-06	1.11672	9.76958e-07
		0.95152	1.96762e-06	1.02241	1.40162e-06	1.11662	9.77287e-07
		0.95147	1.96958e-06	1.02234	1.40276e-06	1.11651	9.77615e-07
		0.95142	1.97154e-06	1.02226	1.4039e-06	1.1164	9.77943e-07
		0.95137	1.9735e-06	1.02219	1.40505e-06	1.1163	9.78271e-07
		0.95131	1.97547e-06	1.02212	1.40619e-06	1.11619	9.78597e-07
		0.95126	1.97743e-06	1.02204	1.40733e-06	1.11609	9.78924e-07
		0.95121	1.9794e-06	1.02197	1.40848e-06	1.11598	9.7925e-07
		0.95116	1.98136e-06	1.02189	1.40962e-06	1.11587	9.79575e-07
		0.9511	1.98333e-06	1.02182	1.41077e-06	1.11577	9.799e-07
		0.95105	1.9853e-06	1.02175	1.41192e-06	1.11566	9.80224e-07
		0.951	1.98727e-06	1.02167	1.41307e-06	1.11556	9.80548e-07
		0.95095	1.98924e-06	1.0216	1.41422e-06	1.11545	9.80872e-07
		0.95089	1.99121e-06	1.02153	1.41537e-06	1.11535	9.81194e-07
		0.95084	1.99319e-06	1.02145	1.41652e-06	1.11524	9.81517e-07
		0.95079	1.99516e-06	1.02138	1.41767e-06	1.11513	9.81839e-07
		0.95074	1.99714e-06	1.02131	1.41882e-06	1.11503	9.8216e-07
		0.95069	1.99911e-06	1.02124	1.41998e-06	1.11492	9.82481e-07
		0.95064	2.00109e-06	1.02116	1.42113e-06	1.11482	9.82802e-07
		0.95058	2.00307e-06	1.02109	1.42229e-06	1.11471	9.83122e-07
		0.95053	2.00505e-06	1.02102	1.42345e-06	1.11461	9.83441e-07
		0.95048	2.00703e-06	1.02094	1.4246e-06	1.1145	9.8376e-07
		0.95043	2.00901e-06	1.02087	1.42576e-06	1.1144	9.84079e-07
		0.95038	2.011e-06	1.0208	1.42692e-06	1.11429	9.84397e-07
		0.95033	2.01298e-06	1.02073	1.42808e-06	1.11419	9.84714e-07
		0.95027	2.01497e-06	1.02065	1.42924e-06	1.11408	9.85031e-07
		0.95022	2.01695e-06	1.02058	1.4304e-06	1.11398	9.85348e-07
		0.95017	2.01894e-06	1.02051	1.43157e-06	1.11387	9.85664e-07
		0.95012	2.02093e-06	1.02044	1.43273e-06	1.11377	9.8598e-07
		0.95007	2.02292e-06	1.02036	1.4339e-06	1.11366	9.86295e-07
		0.95002	2.02491e-06	1.02029	1.43506e-06	1.11356	9.8661e-07
		0.94997	2.0269e-06	1.02022	1.43623e-06	1.11345	9.86924e-07
		0.94992	2.0289e-06	1.02015	1.4374e-06	1.11335	9.87238e-07
		0.94986	2.03089e-06	1.02008	1.43856e-06	1.11324	9.87551e-07
		0.94981	2.03289e-06	1.02	1.43973e-06	1.11314	9.87864e-07
		0.94976	2.03488e-06	1.01993	1.4409e-06	1.11303	9.88176e-07
		0.94971	2.03688e-06	1.01986	1.44207e-06	1.11293	9.88488e-07
		0.94966	2.03888e-06	1.01979	1.44325e-06	1.11282	9.888e-07
		0.94961	2.04088e-06	1.01972	1.44442e-06	1.11272	9.89111e-07
		0.94956	2.04288e-06	1.01964	1.44559e-06	1.11261	9.89421e-07
		0.94951	2.04488e-06	1.01957	1.44677e-06	1.11251	9.89731e-07
		0.94946	2.04688e-06	1.0195	1.44794e-06	1.1124	9.90041e-07
		0.94941	2.04889e-06	1.01943	1.44912e-06	1.1123	9.9035e-07
		0.94936	2.05089e-06	1.01936	1.4503e-06	1.11219	9.90658e-07
		0.94931	2.0529e-06	1.01929	1.45147e-06	1.11209	9.90967e-07
		0.94926	2.05491e-06	1.01922	1.45265e-06	1.11198	9.91274e-07
		0.94921	2.05691e-06	1.01914	1.45383e-06	1.11188	9.91582e-07
		0.94916	2.05892e-06	1.01907	1.45501e-06	1.11178	9.91888e-07
		0.9491	2.06093e-06	1.019	1.4562e-06	1.11167	9.92195e-07
		0.94905	2.06294e-06	1.01893	1.45738e-06	1.11157	9.92501e-07
		0.949	2.06496e-06	1.01886	1.45856e-06	1.11146	9.92806e-07
		0.94895	2.06697e-06	1.01879	1.45975e-06	1.11136	9.93111e-07
		0.9489	2.06899e-06	1.01872	1.46093e-06	1.11125	9.93415e-07
		0.94885	2.071e-06	1.01865	1.46212e-06	1.11115	9.93719e-07
		0.9488	2.07302e-06	1.01858	1.46331e-06	1.11105	9.94023e-07
		0.94875	2.07504e-06	1.01851	1.46449e-06	1.11094	9.94326e-07
		0.9487	2.07706e-06	1.01843	1.46568e-06	1.11084	9.94629e-07
		0.94865	2.07908e-06	1.01836	1.46687e-06	1.11073	9.94931e-07
		0.9486	2.0811e-06	1.01829	1.46806e-06	1.11063	9.95233e-07
		0.94855	2.08312e-06	1.01822	1.46925e-06	1.11052	9.95534e-07
		0.94851	2.08514e-06	1.01815	1.47045e-06	1.11042	9.95835e-07
		0.94846	2.08717e-06	1.01808	1.47164e-06	1.11032	9.96135e-07
		0.94841	2.08919e-06	1.01801	1.47283e-06	1.11021	9.96435e-07
		0.94836	2.09122e-06	1.01794	1.47403e-06	1.11011	9.96735e-07
		0.94831	2.09325e-06	1.01787	1.47523e-06	1.11	9.97034e-07
		0.94826	2.09528e-06	1.0178	1.47642e-06	1.1099	9.97333e-07
		0.94821	2.09731e-06	1.01773	1.47762e-06	1.1098	9.97631e-07
		0.94816	2.09934e-06	1.01766	1.47882e-06	1.10969	9.97929e-07
		0.94811	2.10137e-06	1.01759	1.48002e-06	1.10959	9.98226e-07
		0.94806	2.1034e-06	1.01752	1.48122e-06	1.10949	9.98523e-07
		0.94801	2.10544e-06	1.01745	1.48242e-06	1.10938	9.98819e-07
		0.94796	2.10747e-06	1.01738	1.48362e-06	1.10928	9.99115e-07
		0.94791	2.10951e-06	1.01731	1.48483e-06	1.10917	9.99411e-07
		0.94786	2.11155e-06	1.01724	1.48603e-06	1.10907	9.99706e-07
		0.94781	2.11359e-06	1.01717	1.48724e-06	1.10897	1e-06
		0.94777	2.11563e-06	1.0171	1.48844e-06	1.10886	1.00029e-06
		0.94772	2.11767e-06	1.01703	1.48965e-06	1.10876	1.00059e-06
		0.94767	2.11971e-06	1.01696	1.49086e-06	1.10866	1.00088e-06
		0.94762	2.12175e-06	1.01689	1.49207e-06	1.10855	1.00117e-06
		0.94757	2.1238e-06	1.01682	1.49328e-06	1.10845	1.00147e-06
		0.94752	2.12584e-06	1.01675	1.49449e-06	1.10835	1.00176e-06
		0.94747	2.12789e-06	1.01669	1.4957e-06	1.10824	1.00205e-06
		0.94742	2.12993e-06	1.01662	1.49691e-06	1.10814	1.00234e-06
		0.94738	2.13198e-06	1.01655	1.49812e-06	1.10804	1.00263e-06
		0.94733	2.13403e-06	1.01648	1.49934e-06	1.10793	1.00292e-06
		0.94728	2.13608e-06	1.01641	1.50055e-06	1.10783	1.00321e-06
		0.94723	2.13813e-06	1.01634	1.50177e-06	1.10773	1.0035e-06
		0.94718	2.14019e-06	1.01627	1.50298e-06	1.10762	1.00379e-06
		0.94713	2.14224e-06	1.0162	1.5042e-06	1.10752	1.00408e-06
		0.94708	2.1443e-06	1.01613	1.50542e-06	1.10742	1.00437e-06
		0.94704	2.14635e-06	1.01606	1.50664e-06	1.10731	1.00466e-06
		0.94699	2.14841e-06	1.016	1.50786e-06	1.10721	1.00494e-06
		0.94694	2.15047e-06	1.01593	1.50908e-06	1.10711	1.00523e-06
		0.94689	2.15253e-06	1.01586	1.5103e-06	1.107	1.00552e-06
		0.94684	2.15459e-06	1.01579	1.51152e-06	1.1069	1.0058e-06
		0.9468	2.15665e-06	1.01572	1.51275e-06	1.1068	1.00609e-06
		0.94675	2.15871e-06	1.01565	1.51397e-06	1.1067	1.00637e-06
		0.9467	2.16077e-06	1.01558	1.5152e-06	1.10659	1.00666e-06
		0.94665	2.16284e-06	1.01552	1.51643e-06	1.10649	1.00694e-06
		0.9466	2.1649e-06	1.01545	1.51765e-06	1.10639	1.00723e-06
		0.94656	2.16697e-06	1.01538	1.51888e-06	1.10628	1.00751e-06
		0.94651	2.16904e-06	1.01531	1.52011e-06	1.10618	1.00779e-06
		0.94646	2.17111e-06	1.01524	1.52134e-06	1.10608	1.00808e-06
		0.94641	2.17318e-06	1.01518	1.52257e-06	1.10598	1.00836e-06
		0.94636	2.17525e-06	1.01511	1.5238e-06	1.10587	1.00864e-06
		0.94632	2.17732e-06	1.01504	1.52504e-06	1.10577	1.00892e-06
		0.94627	2.17939e-06	1.01497	1.52627e-06	1.10567	1.0092e-06
		0.94622	2.18147e-06	1.0149	1.5275e-06	1.10556	1.00948e-06
		0.94617	2.18354e-06	1.01484	1.52874e-06	1.10546	1.00976e-06
		0.94613	2.18562e-06	1.01477	1.52998e-06	1.10536	1.0099e-06
		0.94608	2.1877e-06	1.0147	1.53121e-06
		0.94603	2.18978e-06	1.01463	1.53245e-06
		0.94599	2.19186e-06	1.01456	1.53369e-06
		0.94594	2.19394e-06	1.0145	1.53493e-06
		0.94589	2.19602e-06	1.01443	1.53617e-06
		0.94584	2.1981e-06	1.01436	1.53741e-06
		0.9458	2.20019e-06	1.0143	1.53865e-06
		0.94575	2.20227e-06	1.01423	1.5399e-06
		0.9457	2.20436e-06	1.01416	1.54114e-06
		0.94566	2.20644e-06	1.01409	1.54239e-06
		0.94561	2.20853e-06	1.01403	1.54363e-06
		0.94556	2.21062e-06	1.01396	1.54488e-06
		0.94551	2.21271e-06	1.01389	1.54613e-06
		0.94547	2.2148e-06	1.01383	1.54738e-06
		0.94542	2.2169e-06	1.01376	1.54863e-06
		0.94537	2.21899e-06	1.01369	1.54988e-06
		0.94533	2.22108e-06	1.01362	1.55113e-06
		0.94528	2.22318e-06	1.01356	1.55238e-06
		0.94523	2.22528e-06	1.01349	1.55363e-06
		0.94519	2.22738e-06	1.01342	1.55489e-06
		0.94514	2.22947e-06	1.01336	1.55614e-06
		0.9451	2.23157e-06	1.01329	1.5574e-06
		0.94505	2.23368e-06	1.01322	1.55865e-06
		0.945	2.23578e-06	1.01316	1.55991e-06
		0.94496	2.23788e-06	1.01309	1.56117e-06
		0.94491	2.23999e-06	1.01303	1.56243e-06
		0.94486	2.24209e-06	1.01296	1.56369e-06
		0.94482	2.2442e-06	1.01289	1.56495e-06
		0.94477	2.24631e-06	1.01283	1.56621e-06
		0.94473	2.24841e-06	1.01276	1.56748e-06
		0.94468	2.25052e-06	1.01269	1.56874e-06
		0.94463	2.25264e-06	1.01263	1.57001e-06
		0.94459	2.25475e-06	1.01256	1.57127e-06
		0.94454	2.25686e-06	1.0125	1.57254e-06
		0.9445	2.25897e-06	1.01243	1.5738e-06
		0.94445	2.26109e-06	1.01237	1.57507e-06
		0.9444	2.26321e-06	1.0123	1.57634e-06
		0.94436	2.26532e-06	1.01223	1.57761e-06
		0.94431	2.26744e-06	1.01217	1.57888e-06
		0.94427	2.26956e-06	1.0121	1.58015e-06
		0.94422	2.27168e-06	1.01204	1.58143e-06
		0.94418	2.2738e-06	1.01197	1.5827e-06
		0.94413	2.27593e-06	1.01191	1.58398e-06
		0.94408	2.27805e-06	1.01184	1.58525e-06
		0.94404	2.28018e-06	1.01178	1.58653e-06
		0.94399	2.2823e-06	1.01171	1.5878e-06
		0.94395	2.28443e-06	1.01164	1.58908e-06
		0.9439	2.28656e-06	1.01158	1.59036e-06
		0.94386	2.28869e-06	1.01151	1.59164e-06
		0.94381	2.29082e-06	1.01145	1.59292e-06
		0.94377	2.29295e-06	1.01138	1.5942e-06
		0.94372	2.29508e-06	1.01132	1.59548e-06
		0.94368	2.29721e-06	1.01125	1.59677e-06
		0.94363	2.29935e-06	1.01119	1.59805e-06
		0.94359	2.30148e-06	1.01112	1.59934e-06
		0.94354	2.30362e-06	1.01106	1.60062e-06
		0.9435	2.30576e-06	1.011	1.60191e-06
		0.94345	2.3079e-06	1.01093	1.6032e-06
		0.94341	2.31004e-06	1.01087	1.60449e-06
		0.94336	2.31218e-06	1.0108	1.60578e-06
		0.94332	2.31432e-06	1.01074	1.60707e-06
		0.94327	2.31646e-06	1.01067	1.60836e-06
		0.94323	2.31861e-06	1.01061	1.60965e-06
		0.94318	2.32075e-06	1.01054	1.61094e-06
		0.94314	2.3229e-06	1.01048	1.61224e-06
		0.94309	2.32505e-06	1.01042	1.61353e-06
		0.94305	2.32719e-06	1.01035	1.61483e-06
		0.943	2.32934e-06	1.01029	1.61612e-06
		0.94296	2.33149e-06	1.01022	1.61742e-06
		0.94292	2.33365e-06	1.01016	1.61872e-06
		0.94287	2.3358e-06	1.0101	1.62002e-06
		0.94283	2.33795e-06	1.01003	1.62132e-06
		0.94278	2.34011e-06	1.00997	1.62262e-06
		0.94274	2.34226e-06	1.0099	1.62392e-06
		0.94269	2.34442e-06	1.00984	1.62522e-06
		0.94265	2.34658e-06	1.00978	1.62653e-06
		0.94261	2.34874e-06	1.00971	1.62783e-06
		0.94256	2.3509e-06	1.00965	1.62914e-06
		0.94252	2.35306e-06	1.00959	1.63044e-06
		0.94247	2.35522e-06	1.00952	1.63175e-06
		0.94243	2.35739e-06	1.00946	1.63306e-06
		0.94239	2.35955e-06	1.00939	1.63437e-06
		0.94234	2.36172e-06	1.00933	1.63568e-06
		0.9423	2.36388e-06	1.00927	1.63699e-06
		0.94225	2.36605e-06	1.0092	1.6383e-06
		0.94221	2.36822e-06	1.00914	1.63961e-06
		0.94217	2.37039e-06	1.00908	1.64092e-06
		0.94212	2.37256e-06	1.00902	1.64224e-06
		0.94208	2.37473e-06	1.00895	1.64355e-06
		0.94204	2.37691e-06	1.00889	1.64487e-06
		0.94199	2.37908e-06	1.00883	1.64619e-06
		0.94195	2.38125e-06	1.00876	1.6475e-06
		0.94191	2.38343e-06	1.0087	1.64882e-06
		0.94186	2.38561e-06	1.00864	1.65014e-06
		0.94182	2.38779e-06	1.00857	1.65146e-06
		0.94178	2.38997e-06	1.00851	1.65278e-06
		0.94173	2.39215e-06	1.00845	1.65411e-06
		0.94169	2.39433e-06	1.00839	1.65543e-06
		0.94165	2.39651e-06	1.00832	1.65675e-06
		0.9416	2.3987e-06	1.00826	1.65808e-06
		0.94156	2.40088e-06	1.0082	1.6594e-06
		0.94152	2.40307e-06	1.00814	1.66073e-06
		0.94147	2.40525e-06	1.00807	1.66206e-06
		0.94143	2.40744e-06	1.00801	1.66339e-06
		0.94139	2.40963e-06	1.00795	1.66471e-06
		0.94134	2.41182e-06	1.00789	1.66604e-06
		0.9413	2.41401e-06	1.00783	1.66738e-06
		0.94126	2.4162e-06	1.00776	1.66871e-06
		0.94122	2.4184e-06	1.0077	1.67004e-06
		0.94117	2.42059e-06	1.00764	1.67137e-06
		0.94113	2.42279e-06	1.00758	1.67271e-06
		0.94109	2.42498e-06	1.00752	1.67404e-06
		0.94104	2.42718e-06	1.00745	1.67538e-06
		0.941	2.42938e-06	1.00739	1.67672e-06
		0.94096	2.43158e-06	1.00733	1.67805e-06
		0.94092	2.43378e-06	1.00727	1.67939e-06
		0.94087	2.43598e-06	1.00721	1.68073e-06
		0.94083	2.43819e-06	1.00715	1.68207e-06
		0.94079	2.44039e-06	1.00708	1.68341e-06
		0.94075	2.4426e-06	1.00702	1.68476e-06
		0.9407	2.4448e-06	1.00696	1.6861e-06
		0.94066	2.44701e-06	1.0069	1.68744e-06
		0.94062	2.44922e-06	1.00684	1.68879e-06
		0.94058	2.45143e-06	1.00678	1.69013e-06
		0.94053	2.45364e-06	1.00672	1.69148e-06
		0.94049	2.45585e-06	1.00665	1.69283e-06
		0.94045	2.45806e-06	1.00659	1.69418e-06
		0.94041	2.46028e-06	1.00653	1.69553e-06
		0.94037	2.46249e-06	1.00647	1.69688e-06
		0.94032	2.46471e-06	1.00641	1.69823e-06
		0.94028	2.46692e-06	1.00635	1.69958e-06
		0.94024	2.46914e-06	1.00629	1.70093e-06
		0.9402	2.47136e-06	1.00623	1.70229e-06
		0.94016	2.47358e-06	1.00617	1.70364e-06
		0.94011	2.4758e-06	1.00611	1.705e-06
		0.94007	2.47802e-06	1.00604	1.70635e-06
		0.94003	2.48025e-06	1.00598	1.70771e-06
		0.93999	2.48247e-06	1.00592	1.70907e-06
		0.93995	2.4847e-06	1.00586	1.71043e-06
		0.93991	2.48692e-06	1.0058	1.71179e-06
		0.93986	2.48915e-06	1.00574	1.71315e-06
		0.93982	2.49138e-06	1.00568	1.71451e-06
		0.93978	2.49361e-06	1.00562	1.71587e-06
		0.93974	2.49584e-06	1.00556	1.71723e-06
		0.9397	2.49807e-06	1.0055	1.7186e-06
		0.93966	2.50031e-06	1.00544	1.71996e-06
		0.93962	2.50254e-06	1.00538	1.72133e-06
		0.93957	2.50478e-06	1.00532	1.7227e-06
		0.93953	2.50701e-06	1.00526	1.72406e-06
		0.93949	2.50925e-06	1.0052	1.72543e-06
		0.93945	2.51149e-06	1.00514	1.7268e-06
		0.93941	2.51373e-06	1.00508	1.72817e-06
		0.93937	2.51597e-06	1.00502	1.72954e-06
		0.93933	2.51821e-06	1.00496	1.73091e-06
		0.93929	2.52045e-06	1.0049	1.73229e-06
		0.93924	2.52269e-06	1.00484	1.73366e-06
		0.9392	2.52494e-06	1.00478	1.73504e-06
		0.93916	2.52718e-06	1.00472	1.73641e-06
		0.93912	2.52943e-06	1.00466	1.73779e-06
		0.93908	2.53168e-06	1.0046	1.73916e-06
		0.93904	2.53393e-06	1.00454	1.74054e-06
		0.939	2.53618e-06	1.00448	1.74192e-06
		0.93896	2.53843e-06	1.00442	1.7433e-06
		0.93892	2.54068e-06	1.00436	1.74468e-06
		0.93888	2.54293e-06	1.0043	1.74606e-06
		0.93884	2.54519e-06	1.00424	1.74745e-06
		0.93879	2.54744e-06	1.00419	1.74883e-06
		0.93875	2.5497e-06	1.00413	1.75021e-06
		0.93871	2.55196e-06	1.00407	1.7516e-06
		0.93867	2.55422e-06	1.00401	1.75299e-06
		0.93863	2.55648e-06	1.00395	1.75437e-06
		0.93859	2.55874e-06	1.00389	1.75576e-06
		0.93855	2.561e-06	1.00383	1.75715e-06
		0.93851	2.56326e-06	1.00377	1.75854e-06
		0.93847	2.56552e-06	1.00371	1.75993e-06
		0.93843	2.56779e-06	1.00365	1.76132e-06
		0.93839	2.57006e-06	1.0036	1.76271e-06
		0.93835	2.57232e-06	1.00354	1.7641e-06
		0.93831	2.57459e-06	1.00348	1.7655e-06
		0.93827	2.57686e-06	1.00342	1.76689e-06
		0.93823	2.57913e-06	1.00336	1.76829e-06
		0.93819	2.5814e-06	1.0033	1.76968e-06
		0.93815	2.58367e-06	1.00324	1.77108e-06
		0.93811	2.58595e-06	1.00319	1.77248e-06
		0.93807	2.58822e-06	1.00313	1.77388e-06
		0.93803	2.5905e-06	1.00307	1.77528e-06
		0.93799	2.59277e-06	1.00301	1.77668e-06
		0.93795	2.59505e-06	1.00295	1.77808e-06
		0.93791	2.59733e-06	1.00289	1.77948e-06
		0.93787	2.59961e-06	1.00284	1.78089e-06
		0.93783	2.60189e-06	1.00278	1.78229e-06
		0.93779	2.60417e-06	1.00272	1.7837e-06
		0.93775	2.60646e-06	1.00266	1.7851e-06
		0.93771	2.60874e-06	1.0026	1.78651e-06
		0.93767	2.61102e-06	1.00254	1.78792e-06
		0.93763	2.61331e-06	1.00249	1.78933e-06
		0.93759	2.6156e-06	1.00243	1.79074e-06
		0.93755	2.61789e-06	1.00237	1.79215e-06
		0.93751	2.62018e-06	1.00231	1.79356e-06
		0.93747	2.62247e-06	1.00226	1.79497e-06
		0.93743	2.62476e-06	1.0022	1.79638e-06
		0.93739	2.62705e-06	1.00214	1.7978e-06
		0.93735	2.62934e-06	1.00208	1.79921e-06
		0.93731	2.63164e-06	1.00203	1.80063e-06
		0.93727	2.63393e-06	1.00197	1.80204e-06
		0.93724	2.63623e-06	1.00191	1.80346e-06
		0.9372	2.63853e-06	1.00185	1.80488e-06
		0.93716	2.64083e-06	1.0018	1.8063e-06
		0.93712	2.64313e-06	1.00174	1.80772e-06
		0.93708	2.64543e-06	1.00168	1.80914e-06
		0.93704	2.64773e-06	1.00162	1.81056e-06
		0.937	2.65003e-06	1.00157	1.81198e-06
		0.93696	2.65234e-06	1.00151	1.81341e-06
		0.93692	2.65464e-06	1.00145	1.81483e-06
		0.93688	2.65695e-06	1.0014	1.81626e-06
		0.93684	2.65926e-06	1.00134	1.81768e-06
		0.93681	2.66156e-06	1.00128	1.81911e-06
		0.93677	2.66387e-06	1.00122	1.82054e-06
		0.93673	2.66618e-06	1.00117	1.82196e-06
		0.93669	2.6685e-06	1.00111	1.82339e-06
		0.93665	2.67081e-06	1.00105	1.82482e-06
		0.93661	2.67312e-06	1.001	1.82626e-06
		0.93657	2.67544e-06	1.00094	1.82769e-06
		0.93653	2.67775e-06	1.00088	1.82912e-06
		0.93649	2.68007e-06	1.00083	1.83055e-06
		0.93646	2.68239e-06	1.00077	1.83199e-06
		0.93642	2.68471e-06	1.00071	1.83342e-06
		0.93638	2.68703e-06	1.00066	1.83486e-06
		0.93634	2.68935e-06	1.0006	1.8363e-06
		0.9363	2.69167e-06	1.00054	1.83774e-06
		0.93626	2.69399e-06	1.00049	1.83917e-06
		0.93623	2.69632e-06	1.00043	1.84061e-06
		0.93619	2.69864e-06	1.00038	1.84206e-06
		0.93615	2.70097e-06	1.00032	1.8435e-06
		0.93611	2.7033e-06	1.00026	1.84494e-06
		0.93607	2.70563e-06	1.00021	1.84638e-06
		0.93603	2.70796e-06	1.00015	1.84783e-06
		0.936	2.71029e-06	1.00009	1.84927e-06
		0.93596	2.71262e-06	1.00004	1.85072e-06
		0.93592	2.71495e-06	0.99998	1.85216e-06
		0.93588	2.71729e-06	0.99993	1.85361e-06
		0.93584	2.71962e-06	0.99987	1.85506e-06
		0.9358	2.72196e-06	0.99982	1.85651e-06
		0.93577	2.72429e-06	0.99976	1.85796e-06
		0.93573	2.72663e-06	0.9997	1.85941e-06
		0.93569	2.72897e-06	0.99965	1.86086e-06
		0.93565	2.73131e-06	0.99959	1.86232e-06
		0.93561	2.73365e-06	0.99954	1.86377e-06
		0.93558	2.73599e-06	0.99948	1.86522e-06
		0.93554	2.73834e-06	0.99943	1.86668e-06
		0.9355	2.74068e-06	0.99937	1.86814e-06
		0.93546	2.74303e-06	0.99931	1.86959e-06
		0.93543	2.74537e-06	0.99926	1.87105e-06
		0.93539	2.74772e-06	0.9992	1.87251e-06
		0.93535	2.75007e-06	0.99915	1.87397e-06
		0.93531	2.75242e-06	0.99909	1.87543e-06
		0.93527	2.75477e-06	0.99904	1.87689e-06
		0.93524	2.75712e-06	0.99898	1.87835e-06
		0.9352	2.75948e-06	0.99893	1.87982e-06
		0.93516	2.76183e-06	0.99887	1.88128e-06
		0.93512	2.76419e-06	0.99882	1.88275e-06
		0.93509	2.76654e-06	0.99876	1.88421e-06
		0.93505	2.7689e-06	0.99871	1.88568e-06
		0.93501	2.77126e-06	0.99865	1.88715e-06
		0.93497	2.77362e-06	0.9986	1.88862e-06
		0.93494	2.77598e-06	0.99854	1.89008e-06
		0.9349	2.77834e-06	0.99849	1.89155e-06
		0.93486	2.7807e-06	0.99843	1.89303e-06
		0.93483	2.78306e-06	0.99838	1.8945e-06
		0.93479	2.78543e-06	0.99832	1.89597e-06
		0.93475	2.78779e-06	0.99827	1.89744e-06
		0.93471	2.79016e-06	0.99822	1.89892e-06
		0.93468	2.79253e-06	0.99816	1.90039e-06
		0.93464	2.7949e-06	0.99811	1.90187e-06
		0.9346	2.79727e-06	0.99805	1.90335e-06
		0.93457	2.79964e-06	0.998	1.90482e-06
		0.93453	2.80201e-06	0.99794	1.9063e-06
		0.93449	2.80438e-06	0.99789	1.90778e-06
		0.93446	2.80676e-06	0.99783	1.90926e-06
		0.93442	2.80913e-06	0.99778	1.91074e-06
		0.93438	2.81151e-06	0.99773	1.91223e-06
		0.93434	2.81389e-06	0.99767	1.91371e-06
		0.93431	2.81626e-06	0.99762	1.91519e-06
		0.93427	2.81864e-06	0.99756	1.91668e-06
		0.93423	2.82102e-06	0.99751	1.91816e-06
		0.9342	2.82341e-06	0.99746	1.91965e-06
		0.93416	2.82579e-06	0.9974	1.92114e-06
		0.93412	2.82817e-06	0.99735	1.92263e-06
		0.93409	2.83056e-06	0.99729	1.92411e-06
		0.93405	2.83294e-06	0.99724	1.9256e-06
		0.93401	2.83533e-06	0.99719	1.9271e-06
		0.93398	2.83772e-06	0.99713	1.92859e-06
		0.93394	2.84011e-06	0.99708	1.93008e-06
		0.9339	2.8425e-06	0.99703	1.93157e-06
		0.93387	2.84489e-06	0.99697	1.93307e-06
		0.93383	2.84728e-06	0.99692	1.93456e-06
		0.9338	2.84967e-06	0.99686	1.93606e-06
		0.93376	2.85207e-06	0.99681	1.93756e-06
		0.93372	2.85446e-06	0.99676	1.93905e-06
		0.93369	2.85686e-06	0.9967	1.94055e-06
		0.93365	2.85926e-06	0.99665	1.94205e-06
		0.93361	2.86165e-06	0.9966	1.94355e-06
		0.93358	2.86405e-06	0.99654	1.94505e-06
		0.93354	2.86645e-06	0.99649	1.94655e-06
		0.93351	2.86886e-06	0.99644	1.94806e-06
		0.93347	2.87126e-06	0.99638	1.94956e-06
		0.93343	2.87366e-06	0.99633	1.95107e-06
		0.9334	2.87607e-06	0.99628	1.95257e-06
		0.93336	2.87847e-06	0.99623	1.95408e-06
		0.93333	2.88088e-06	0.99617	1.95558e-06
		0.93329	2.88329e-06	0.99612	1.95709e-06
		0.93325	2.8857e-06	0.99607	1.9586e-06
		0.93322	2.88811e-06	0.99601	1.96011e-06
		0.93318	2.89052e-06	0.99596	1.96162e-06
		0.93315	2.89293e-06	0.99591	1.96313e-06
		0.93311	2.89534e-06	0.99586	1.96464e-06
		0.93307	2.89776e-06	0.9958	1.96616e-06
		0.93304	2.90017e-06	0.99575	1.96767e-06
		0.933	2.90259e-06	0.9957	1.96919e-06
		0.93297	2.90501e-06	0.99564	1.9707e-06
		0.93293	2.90743e-06	0.99559	1.97222e-06
		0.9329	2.90985e-06	0.99554	1.97374e-06
		0.93286	2.91227e-06	0.99549	1.97525e-06
		0.93283	2.91469e-06	0.99543	1.97677e-06
		0.93279	2.91711e-06	0.99538	1.97829e-06
		0.93275	2.91953e-06	0.99533	1.97981e-06
		0.93272	2.92196e-06	0.99528	1.98134e-06
		0.93268	2.92439e-06	0.99523	1.98286e-06
		0.93265	2.92681e-06	0.99517	1.98438e-06
		0.93261	2.92924e-06	0.99512	1.98591e-06
		0.93258	2.93167e-06	0.99507	1.98743e-06
		0.93254	2.9341e-06	0.99502	1.98896e-06
		0.93251	2.93653e-06	0.99496	1.99048e-06
		0.93247	2.93896e-06	0.99491	1.99201e-06
		0.93244	2.9414e-06	0.99486	1.99354e-06
		0.9324	2.94383e-06	0.99481	1.99507e-06
		0.93237	2.94627e-06	0.99476	1.9966e-06
		0.93233	2.9487e-06	0.9947	1.99813e-06
		0.9323	2.95114e-06	0.99465	1.99966e-06
		0.93226	2.95358e-06	0.9946	2.0012e-06
		0.93223	2.95602e-06	0.99455	2.00273e-06
		0.93219	2.95846e-06	0.9945	2.00427e-06
		0.93216	2.9609e-06	0.99445	2.0058e-06
		0.93212	2.96334e-06	0.99439	2.00734e-06
		0.93209	2.96579e-06	0.99434	2.00887e-06
		0.93205	2.96823e-06	0.99429	2.01041e-06
		0.93202	2.97068e-06	0.99424	2.01195e-06
		0.93198	2.97313e-06	0.99419	2.01349e-06
		0.93195	2.97557e-06	0.99414	2.01503e-06
		0.93191	2.97802e-06	0.99409	2.01657e-06
		0.93188	2.98047e-06	0.99403	2.01812e-06
		0.93184	2.98292e-06	0.99398	2.01966e-06
		0.93181	2.98538e-06	0.99393	2.0212e-06
		0.93177	2.98783e-06	0.99388	2.02275e-06
		0.93174	2.99028e-06	0.99383	2.02429e-06
		0.9317	2.99274e-06	0.99378	2.02584e-06
		0.93167	2.9952e-06	0.99373	2.02739e-06
		0.93163	2.99765e-06	0.99368	2.02894e-06
		0.9316	3.00011e-06	0.99362	2.03048e-06
		0.93156	3.00257e-06	0.99357	2.03203e-06
		0.93153	3.00503e-06	0.99352	2.03359e-06
		0.9315	3.00749e-06	0.99347	2.03514e-06
		0.93146	3.00996e-06	0.99342	2.03669e-06
		0.93143	3.01242e-06	0.99337	2.03824e-06
		0.93139	3.01489e-06	0.99332	2.0398e-06
		0.93136	3.01735e-06	0.99327	2.04135e-06
		0.93132	3.01982e-06	0.99322	2.04291e-06
		0.93129	3.02229e-06	0.99317	2.04447e-06
		0.93125	3.02476e-06	0.99312	2.04602e-06
		0.93122	3.02723e-06	0.99307	2.04758e-06
		0.93119	3.0297e-06	0.99302	2.04914e-06
		0.93115	3.03217e-06	0.99296	2.0507e-06
		0.93112	3.03464e-06	0.99291	2.05226e-06
		0.93108	3.03712e-06	0.99286	2.05382e-06
		0.93105	3.03959e-06	0.99281	2.05539e-06
		0.93102	3.04207e-06	0.99276	2.05695e-06
		0.93098	3.04455e-06	0.99271	2.05852e-06
		0.93095	3.04703e-06	0.99266	2.06008e-06
		0.93091	3.04951e-06	0.99261	2.06165e-06
		0.93088	3.05199e-06	0.99256	2.06321e-06
		0.93085	3.05447e-06	0.99251	2.06478e-06
		0.93081	3.05695e-06	0.99246	2.06635e-06
		0.93078	3.05944e-06	0.99241	2.06792e-06
		0.93074	3.06192e-06	0.99236	2.06949e-06
		0.93071	3.06441e-06	0.99231	2.07106e-06
		0.93068	3.06689e-06	0.99226	2.07263e-06
		0.93064	3.06938e-06	0.99221	2.07421e-06
		0.93061	3.07187e-06	0.99216	2.07578e-06
		0.93058	3.07436e-06	0.99211	2.07736e-06
		0.93054	3.07685e-06	0.99206	2.07893e-06
		0.93051	3.07934e-06	0.99201	2.08051e-06
		0.93047	3.08184e-06	0.99196	2.08209e-06
		0.93044	3.08433e-06	0.99191	2.08366e-06
		0.93041	3.08683e-06	0.99186	2.08524e-06
		0.93037	3.08932e-06	0.99181	2.08682e-06
		0.93034	3.09182e-06	0.99176	2.0884e-06
		0.93031	3.09432e-06	0.99171	2.08999e-06
		0.93027	3.09682e-06	0.99166	2.09157e-06
		0.93024	3.09932e-06	0.99161	2.09315e-06
		0.93021	3.10182e-06	0.99157	2.09474e-06
		0.93017	3.10433e-06	0.99152	2.09632e-06
		0.93014	3.10683e-06	0.99147	2.09791e-06
		0.93011	3.10934e-06	0.99142	2.09949e-06
		0.93007	3.11184e-06	0.99137	2.10108e-06
		0.93004	3.11435e-06	0.99132	2.10267e-06
		0.93001	3.11686e-06	0.99127	2.10426e-06
		0.92997	3.11937e-06	0.99122	2.10585e-06
		0.92994	3.12188e-06	0.99117	2.10744e-06
		0.92991	3.12439e-06	0.99112	2.10903e-06
		0.92987	3.1269e-06	0.99107	2.11062e-06
		0.92984	3.12941e-06	0.99102	2.11222e-06
		0.92981	3.13193e-06	0.99097	2.11381e-06
		0.92977	3.13444e-06	0.99093	2.11541e-06
		0.92974	3.13696e-06	0.99088	2.117e-06
		0.92971	3.13948e-06	0.99083	2.1186e-06
		0.92968	3.142e-06	0.99078	2.1202e-06
		0.92964	3.14452e-06	0.99073	2.1218e-06
		0.92961	3.14704e-06	0.99068	2.1234e-06
		0.92958	3.14956e-06	0.99063	2.125e-06
		0.92954	3.15208e-06	0.99058	2.1266e-06
		0.92951	3.1546e-06	0.99053	2.1282e-06
		0.92948	3.15713e-06	0.99049	2.1298e-06
		0.92945	3.15966e-06	0.99044	2.13141e-06
		0.92941	3.16218e-06	0.99039	2.13301e-06
		0.92938	3.16471e-06	0.99034	2.13462e-06
		0.92935	3.16724e-06	0.99029	2.13622e-06
		0.92931	3.16977e-06	0.99024	2.13783e-06
		0.92928	3.1723e-06	0.99019	2.13944e-06
		0.92925	3.17483e-06	0.99015	2.14105e-06
		0.92922	3.17737e-06	0.9901	2.14266e-06
		0.92918	3.1799e-06	0.99005	2.14427e-06
		0.92915	3.18244e-06	0.99	2.14588e-06
		0.92912	3.18497e-06	0.98995	2.14749e-06
		0.92909	3.18751e-06	0.9899	2.1491e-06
		0.92905	3.19005e-06	0.98986	2.15072e-06
		0.92902	3.19259e-06	0.98981	2.15233e-06
		0.92899	3.19513e-06	0.98976	2.15395e-06
		0.92896	3.19767e-06	0.98971	2.15557e-06
		0.92892	3.20022e-06	0.98966	2.15718e-06
		0.92889	3.20276e-06	0.98962	2.1588e-06
		0.92886	3.2053e-06	0.98957	2.16042e-06
		0.92883	3.20785e-06	0.98952	2.16204e-06
		0.92879	3.2104e-06	0.98947	2.16366e-06
		0.92876	3.21295e-06	0.98942	2.16528e-06
		0.92873	3.21549e-06	0.98938	2.1669e-06
		0.9287	3.21804e-06	0.98933	2.16853e-06
		0.92867	3.2206e-06	0.98928	2.17015e-06
		0.92863	3.22315e-06	0.98923	2.17178e-06
		0.9286	3.2257e-06	0.98919	2.1734e-06
		0.92857	3.22826e-06	0.98914	2.17503e-06
		0.92854	3.23081e-06	0.98909	2.17666e-06
		0.92851	3.23337e-06	0.98904	2.17829e-06
		0.92847	3.23593e-06	0.989	2.17992e-06
		0.92844	3.23848e-06	0.98895	2.18155e-06
		0.92841	3.24104e-06	0.9889	2.18318e-06
		0.92838	3.2436e-06	0.98885	2.18481e-06
		0.92835	3.24617e-06	0.98881	2.18644e-06
		0.92831	3.24873e-06	0.98876	2.18807e-06
		0.92828	3.25129e-06	0.98871	2.18971e-06
		0.92825	3.25386e-06	0.98866	2.19134e-06
		0.92822	3.25642e-06	0.98862	2.19298e-06
		0.92819	3.25899e-06	0.98857	2.19462e-06
		0.92815	3.26156e-06	0.98852	2.19625e-06
		0.92812	3.26413e-06	0.98847	2.19789e-06
		0.92809	3.2667e-06	0.98843	2.19953e-06
		0.92806	3.26927e-06	0.98838	2.20117e-06
		0.92803	3.27184e-06	0.98833	2.20281e-06
		0.928	3.27442e-06	0.98829	2.20446e-06
		0.92796	3.27699e-06	0.98824	2.2061e-06
		0.92793	3.27957e-06	0.98819	2.20774e-06
		0.9279	3.28214e-06	0.98815	2.20939e-06
		0.92787	3.28472e-06	0.9881	2.21103e-06
		0.92784	3.2873e-06	0.98805	2.21268e-06
		0.92781	3.28988e-06	0.98801	2.21433e-06
		0.92778	3.29246e-06	0.98796	2.21597e-06
		0.92774	3.29504e-06	0.98791	2.21762e-06
		0.92771	3.29762e-06	0.98787	2.21927e-06
		0.92768	3.30021e-06	0.98782	2.22092e-06
		0.92765	3.30279e-06	0.98777	2.22257e-06
		0.92762	3.30538e-06	0.98773	2.22423e-06
		0.92759	3.30796e-06	0.98768	2.22588e-06
		0.92756	3.31055e-06	0.98763	2.22753e-06
		0.92752	3.31314e-06	0.98759	2.22919e-06
		0.92749	3.31573e-06	0.98754	2.23084e-06
		0.92746	3.31832e-06	0.98749	2.2325e-06
		0.92743	3.32092e-06	0.98745	2.23416e-06
		0.9274	3.32351e-06	0.9874	2.23582e-06
		0.92737	3.3261e-06	0.98735	2.23747e-06
		0.92734	3.3287e-06	0.98731	2.23913e-06
		0.92731	3.3313e-06	0.98726	2.2408e-06
		0.92727	3.33389e-06	0.98721	2.24246e-06
		0.92724	3.33649e-06	0.98717	2.24412e-06
		0.92721	3.33909e-06	0.98712	2.24578e-06
		0.92718	3.34169e-06	0.98708	2.24745e-06
		0.92715	3.34429e-06	0.98703	2.24911e-06
		0.92712	3.3469e-06	0.98698	2.25078e-06
		0.92709	3.3495e-06	0.98694	2.25244e-06
		0.92706	3.3521e-06	0.98689	2.25411e-06
		0.92703	3.35471e-06	0.98685	2.25578e-06
		0.927	3.35732e-06	0.9868	2.25745e-06
		0.92697	3.35993e-06	0.98675	2.25912e-06
		0.92693	3.36253e-06	0.98671	2.26079e-06
		0.9269	3.36514e-06	0.98666	2.26246e-06
		0.92687	3.36776e-06	0.98662	2.26413e-06
		0.92684	3.37037e-06	0.98657	2.26581e-06
		0.92681	3.37298e-06	0.98653	2.26748e-06
		0.92678	3.3756e-06	0.98648	2.26916e-06
		0.92675	3.37821e-06	0.98643	2.27083e-06
		0.92672	3.38083e-06	0.98639	2.27251e-06
		0.92669	3.38344e-06	0.98634	2.27419e-06
		0.92666	3.38606e-06	0.9863	2.27586e-06
		0.92663	3.38868e-06	0.98625	2.27754e-06
		0.9266	3.3913e-06	0.98621	2.27922e-06
		0.92657	3.39393e-06	0.98616	2.28091e-06
		0.92654	3.39655e-06	0.98612	2.28259e-06
		0.92651	3.39917e-06	0.98607	2.28427e-06
		0.92647	3.4018e-06	0.98603	2.28595e-06
		0.92644	3.40442e-06	0.98598	2.28764e-06
		0.92641	3.40705e-06	0.98593	2.28932e-06
		0.92638	3.40968e-06	0.98589	2.29101e-06
		0.92635	3.41231e-06	0.98584	2.2927e-06
		0.92632	3.41494e-06	0.9858	2.29438e-06
		0.92629	3.41757e-06	0.98575	2.29607e-06
		0.92626	3.4202e-06	0.98571	2.29776e-06
		0.92623	3.42283e-06	0.98566	2.29945e-06
		0.9262	3.42547e-06	0.98562	2.30114e-06
		0.92617	3.4281e-06	0.98557	2.30283e-06
		0.92614	3.43074e-06	0.98553	2.30453e-06
		0.92611	3.43338e-06	0.98548	2.30622e-06
		0.92608	3.43601e-06	0.98544	2.30792e-06
		0.92605	3.43865e-06	0.98539	2.30961e-06
		0.92602	3.44129e-06	0.98535	2.31131e-06
		0.92599	3.44394e-06	0.9853	2.313e-06
		0.92596	3.44658e-06	0.98526	2.3147e-06
		0.92593	3.44922e-06	0.98521	2.3164e-06
		0.9259	3.45187e-06	0.98517	2.3181e-06
		0.92587	3.45451e-06	0.98513	2.3198e-06
		0.92584	3.45716e-06	0.98508	2.3215e-06
		0.92581	3.45981e-06	0.98504	2.3232e-06
		0.92578	3.46246e-06	0.98499	2.32491e-06
		0.92575	3.46511e-06	0.98495	2.32661e-06
		0.92572	3.46776e-06	0.9849	2.32832e-06
		0.92569	3.47041e-06	0.98486	2.33002e-06
		0.92566	3.47306e-06	0.98481	2.33173e-06
		0.92563	3.47572e-06	0.98477	2.33344e-06
		0.9256	3.47837e-06	0.98472	2.33514e-06
		0.92557	3.48103e-06	0.98468	2.33685e-06
		0.92554	3.48369e-06	0.98464	2.33856e-06
		0.92551	3.48634e-06	0.98459	2.34027e-06
		0.92548	3.489e-06	0.98455	2.34198e-06
		0.92545	3.49166e-06	0.9845	2.3437e-06
		0.92542	3.49433e-06	0.98446	2.34541e-06
		0.92539	3.49699e-06	0.98442	2.34712e-06
		0.92536	3.49965e-06	0.98437	2.34884e-06
		0.92533	3.50232e-06	0.98433	2.35055e-06
		0.9253	3.50498e-06	0.98428	2.35227e-06
		0.92528	3.50765e-06	0.98424	2.35399e-06
		0.92525	3.51032e-06	0.98419	2.35571e-06
		0.92522	3.51299e-06	0.98415	2.35742e-06
		0.92519	3.51566e-06	0.98411	2.35914e-06
		0.92516	3.51833e-06	0.98406	2.36086e-06
		0.92513	3.521e-06	0.98402	2.36259e-06
		0.9251	3.52367e-06	0.98398	2.36431e-06
		0.92507	3.52635e-06	0.98393	2.36603e-06
		0.92504	3.52902e-06	0.98389	2.36776e-06
		0.92501	3.5317e-06	0.98384	2.36948e-06
		0.92498	3.53437e-06	0.9838	2.37121e-06
		0.92495	3.53705e-06	0.98376	2.37293e-06
		0.92492	3.53973e-06	0.98371	2.37466e-06
		0.92489	3.54241e-06	0.98367	2.37639e-06
		0.92486	3.54509e-06	0.98363	2.37812e-06
		0.92483	3.54778e-06	0.98358	2.37985e-06
		0.92481	3.55046e-06	0.98354	2.38158e-06
		0.92478	3.55314e-06	0.9835	2.38331e-06
		0.92475	3.55583e-06	0.98345	2.38504e-06
		0.92472	3.55852e-06	0.98341	2.38678e-06
		0.92469	3.5612e-06	0.98336	2.38851e-06
		0.92466	3.56389e-06	0.98332	2.39025e-06
		0.92463	3.56658e-06	0.98328	2.39198e-06
		0.9246	3.56927e-06	0.98323	2.39372e-06
		0.92457	3.57197e-06	0.98319	2.39546e-06
		0.92454	3.57466e-06	0.98315	2.39719e-06
		0.92451	3.57735e-06	0.98311	2.39893e-06
		0.92449	3.58005e-06	0.98306	2.40067e-06
		0.92446	3.58274e-06	0.98302	2.40241e-06
		0.92443	3.58544e-06	0.98298	2.40416e-06
		0.9244	3.58814e-06	0.98293	2.4059e-06
		0.92437	3.59084e-06	0.98289	2.40764e-06
		0.92434	3.59354e-06	0.98285	2.40939e-06
		0.92431	3.59624e-06	0.9828	2.41113e-06
		0.92428	3.59894e-06	0.98276	2.41288e-06
		0.92426	3.60165e-06	0.98272	2.41462e-06
		0.92423	3.60435e-06	0.98267	2.41637e-06
		0.9242	3.60706e-06	0.98263	2.41812e-06
		0.92417	3.60976e-06	0.98259	2.41987e-06
		0.92414	3.61247e-06	0.98255	2.42162e-06
		0.92411	3.61518e-06	0.9825	2.42337e-06
		0.92408	3.61789e-06	0.98246	2.42512e-06
		0.92405	3.6206e-06	0.98242	2.42688e-06
		0.92403	3.62331e-06	0.98238	2.42863e-06
		0.924	3.62602e-06	0.98233	2.43038e-06
		0.92397	3.62874e-06	0.98229	2.43214e-06
		0.92394	3.63145e-06	0.98225	2.43389e-06
		0.92391	3.63417e-06	0.98221	2.43565e-06
		0.92388	3.63689e-06	0.98216	2.43741e-06
		0.92385	3.6396e-06	0.98212	2.43917e-06
		0.92383	3.64232e-06	0.98208	2.44093e-06
		0.9238	3.64504e-06	0.98204	2.44269e-06
		0.92377	3.64776e-06	0.98199	2.44445e-06
		0.92374	3.65049e-06	0.98195	2.44621e-06
		0.92371	3.65321e-06	0.98191	2.44797e-06
		0.92368	3.65593e-06	0.98187	2.44974e-06
		0.92366	3.65866e-06	0.98182	2.4515e-06
		0.92363	3.66139e-06	0.98178	2.45327e-06
		0.9236	3.66411e-06	0.98174	2.45503e-06
		0.92357	3.66684e-06	0.9817	2.4568e-06
		0.92354	3.66957e-06	0.98165	2.45857e-06
		0.92351	3.6723e-06	0.98161	2.46034e-06
		0.92349	3.67503e-06	0.98157	2.46211e-06
		0.92346	3.67777e-06	0.98153	2.46388e-06
		0.92343	3.6805e-06	0.98149	2.46565e-06
		0.9234	3.68324e-06	0.98144	2.46742e-06
		0.92337	3.68597e-06	0.9814	2.46919e-06
		0.92335	3.68871e-06	0.98136	2.47097e-06
		0.92332	3.69145e-06	0.98132	2.47274e-06
		0.92329	3.69418e-06	0.98128	2.47452e-06
		0.92326	3.69693e-06	0.98123	2.47629e-06
		0.92323	3.69967e-06	0.98119	2.47807e-06
		0.92321	3.70241e-06	0.98115	2.47985e-06
		0.92318	3.70515e-06	0.98111	2.48163e-06
		0.92315	3.7079e-06	0.98107	2.48341e-06
		0.92312	3.71064e-06	0.98103	2.48519e-06
		0.92309	3.71339e-06	0.98098	2.48697e-06
		0.92307	3.71613e-06	0.98094	2.48875e-06
		0.92304	3.71888e-06	0.9809	2.49053e-06
		0.92301	3.72163e-06	0.98086	2.49232e-06
		0.92298	3.72438e-06	0.98082	2.4941e-06
		0.92295	3.72714e-06	0.98078	2.49589e-06
		0.92293	3.72989e-06	0.98074	2.49767e-06
		0.9229	3.73264e-06	0.98069	2.49946e-06
		0.92287	3.7354e-06	0.98065	2.50125e-06
		0.92284	3.73815e-06	0.98061	2.50304e-06
		0.92282	3.74091e-06	0.98057	2.50483e-06
		0.92279	3.74367e-06	0.98053	2.50662e-06
		0.92276	3.74643e-06	0.98049	2.50841e-06
		0.92273	3.74919e-06	0.98045	2.5102e-06
		0.92271	3.75195e-06	0.9804	2.51199e-06
		0.92268	3.75471e-06	0.98036	2.51379e-06
		0.92265	3.75747e-06	0.98032	2.51558e-06
		0.92262	3.76024e-06	0.98028	2.51738e-06
		0.92259	3.763e-06	0.98024	2.51918e-06
		0.92257	3.76577e-06	0.9802	2.52097e-06
		0.92254	3.76853e-06	0.98016	2.52277e-06
		0.92251	3.7713e-06	0.98012	2.52457e-06
		0.92248	3.77407e-06	0.98008	2.52637e-06
		0.92246	3.77684e-06	0.98003	2.52817e-06
		0.92243	3.77961e-06	0.97999	2.52997e-06
		0.9224	3.78239e-06	0.97995	2.53177e-06
		0.92238	3.78516e-06	0.97991	2.53358e-06
		0.92235	3.78793e-06	0.97987	2.53538e-06
		0.92232	3.79071e-06	0.97983	2.53719e-06
		0.92229	3.79349e-06	0.97979	2.53899e-06
		0.92227	3.79626e-06	0.97975	2.5408e-06
		0.92224	3.79904e-06	0.97971	2.54261e-06
		0.92221	3.80182e-06	0.97967	2.54441e-06
		0.92218	3.8046e-06	0.97963	2.54622e-06
		0.92216	3.80739e-06	0.97959	2.54803e-06
		0.92213	3.81017e-06	0.97954	2.54984e-06
		0.9221	3.81295e-06	0.9795	2.55165e-06
		0.92208	3.81574e-06	0.97946	2.55347e-06
		0.92205	3.81852e-06	0.97942	2.55528e-06
		0.92202	3.82131e-06	0.97938	2.55709e-06
		0.92199	3.8241e-06	0.97934	2.55891e-06
		0.92197	3.82689e-06	0.9793	2.56072e-06
		0.92194	3.82968e-06	0.97926	2.56254e-06
		0.92191	3.83247e-06	0.97922	2.56436e-06
		0.92189	3.83526e-06	0.97918	2.56618e-06
		0.92186	3.83806e-06	0.97914	2.568e-06
		0.92183	3.84085e-06	0.9791	2.56982e-06
		0.9218	3.84365e-06	0.97906	2.57164e-06
		0.92178	3.84644e-06	0.97902	2.57346e-06
		0.92175	3.84924e-06	0.97898	2.57528e-06
		0.92172	3.85204e-06	0.97894	2.5771e-06
		0.9217	3.85484e-06	0.9789	2.57893e-06
		0.92167	3.85764e-06	0.97886	2.58075e-06
		0.92164	3.86044e-06	0.97882	2.58258e-06
		0.92162	3.86324e-06	0.97878	2.58441e-06
		0.92159	3.86605e-06	0.97874	2.58623e-06
		0.92156	3.86885e-06	0.9787	2.58806e-06
		0.92154	3.87166e-06	0.97866	2.58989e-06
		0.92151	3.87447e-06	0.97862	2.59172e-06
		0.92148	3.87727e-06	0.97858	2.59355e-06
		0.92146	3.88008e-06	0.97854	2.59538e-06
		0.92143	3.88289e-06	0.9785	2.59721e-06
		0.9214	3.88571e-06	0.97846	2.59905e-06
		0.92138	3.88852e-06	0.97842	2.60088e-06
		0.92135	3.89133e-06	0.97838	2.60272e-06
		0.92132	3.89414e-06	0.97834	2.60455e-06
		0.9213	3.89696e-06	0.9783	2.60639e-06
		0.92127	3.89978e-06	0.97826	2.60823e-06
		0.92124	3.90259e-06	0.97822	2.61007e-06
		0.92122	3.90541e-06	0.97818	2.6119e-06
		0.92119	3.90823e-06	0.97814	2.61374e-06
		0.92116	3.91105e-06	0.9781	2.61559e-06
		0.92114	3.91387e-06	0.97806	2.61743e-06
		0.92111	3.9167e-06	0.97802	2.61927e-06
		0.92108	3.91952e-06	0.97798	2.62111e-06
		0.92106	3.92235e-06	0.97794	2.62296e-06
		0.92103	3.92517e-06	0.9779	2.6248e-06
		0.921	3.928e-06	0.97786	2.62665e-06
		0.92098	3.93083e-06	0.97782	2.6285e-06
		0.92095	3.93366e-06	0.97778	2.63034e-06
		0.92093	3.93649e-06	0.97774	2.63219e-06
		0.9209	3.93932e-06	0.97771	2.63404e-06
		0.92087	3.94215e-06	0.97767	2.63589e-06
		0.92085	3.94498e-06	0.97763	2.63774e-06
		0.92082	3.94782e-06	0.97759	2.63959e-06
		0.92079	3.95065e-06	0.97755	2.64145e-06
		0.92077	3.95349e-06	0.97751	2.6433e-06
		0.92074	3.95633e-06	0.97747	2.64515e-06
		0.92072	3.95916e-06	0.97743	2.64701e-06
		0.92069	3.962e-06	0.97739	2.64886e-06
		0.92066	3.96484e-06	0.97735	2.65072e-06
		0.92064	3.96768e-06	0.97731	2.65258e-06
		0.92061	3.97053e-06	0.97727	2.65444e-06
		0.92059	3.97337e-06	0.97724	2.6563e-06
		0.92056	3.97622e-06	0.9772	2.65816e-06
		0.92053	3.97906e-06	0.97716	2.66002e-06
		0.92051	3.98191e-06	0.97712	2.66188e-06
		0.92048	3.98476e-06	0.97708	2.66374e-06
		0.92046	3.9876e-06	0.97704	2.66561e-06
		0.92043	3.99045e-06	0.977	2.66747e-06
		0.9204	3.99331e-06	0.97696	2.66933e-06
		0.92038	3.99616e-06	0.97692	2.6712e-06
		0.92035	3.99901e-06	0.97689	2.67307e-06
		0.92033	4.00186e-06	0.97685	2.67494e-06
		0.9203	4.00472e-06	0.97681	2.6768e-06
		0.92027	4.00758e-06	0.97677	2.67867e-06
		0.92025	4.01043e-06	0.97673	2.68054e-06
		0.92022	4.01329e-06	0.97669	2.68241e-06
		0.9202	4.01615e-06	0.97665	2.68429e-06
		0.92017	4.01901e-06	0.97662	2.68616e-06
		0.92014	4.02187e-06	0.97658	2.68803e-06
		0.92012	4.02473e-06	0.97654	2.68991e-06
		0.92009	4.0276e-06	0.9765	2.69178e-06
		0.92007	4.03046e-06	0.97646	2.69366e-06
		0.92004	4.03333e-06	0.97642	2.69553e-06
		0.92002	4.03619e-06	0.97638	2.69741e-06
		0.91999	4.03906e-06	0.97635	2.69929e-06
		0.91996	4.04193e-06	0.97631	2.70117e-06
		0.91994	4.0448e-06	0.97627	2.70305e-06
		0.91991	4.04767e-06	0.97623	2.70493e-06
		0.91989	4.05054e-06	0.97619	2.70681e-06
		0.91986	4.05342e-06	0.97615	2.7087e-06
		0.91984	4.05629e-06	0.97612	2.71058e-06
		0.91981	4.05917e-06	0.97608	2.71246e-06
		0.91979	4.06204e-06	0.97604	2.71435e-06
		0.91976	4.06492e-06	0.976	2.71623e-06
		0.91973	4.0678e-06	0.97596	2.71812e-06
		0.91971	4.07068e-06	0.97593	2.72001e-06
		0.91968	4.07356e-06	0.97589	2.7219e-06
		0.91966	4.07644e-06	0.97585	2.72379e-06
		0.91963	4.07932e-06	0.97581	2.72568e-06
		0.91961	4.0822e-06	0.97577	2.72757e-06
		0.91958	4.08509e-06	0.97574	2.72946e-06
		0.91956	4.08797e-06	0.9757	2.73135e-06
		0.91953	4.09086e-06	0.97566	2.73325e-06
		0.91951	4.09375e-06	0.97562	2.73514e-06
		0.91948	4.09663e-06	0.97558	2.73704e-06
		0.91946	4.09952e-06	0.97555	2.73893e-06
		0.91943	4.10241e-06	0.97551	2.74083e-06
		0.91941	4.10531e-06	0.97547	2.74273e-06
		0.91938	4.1082e-06	0.97543	2.74463e-06
		0.91935	4.11109e-06	0.97539	2.74652e-06
		0.91933	4.11399e-06	0.97536	2.74842e-06
		0.9193	4.11688e-06	0.97532	2.75033e-06
		0.91928	4.11978e-06	0.97528	2.75223e-06
		0.91925	4.12268e-06	0.97524	2.75413e-06
		0.91923	4.12558e-06	0.97521	2.75603e-06
		0.9192	4.12848e-06	0.97517	2.75794e-06
		0.91918	4.13138e-06	0.97513	2.75984e-06
		0.91915	4.13428e-06	0.97509	2.76175e-06
		0.91913	4.13718e-06	0.97506	2.76366e-06
		0.9191	4.14009e-06	0.97502	2.76556e-06
		0.91908	4.14299e-06	0.97498	2.76747e-06
		0.91905	4.1459e-06	0.97494	2.76938e-06
		0.91903	4.14881e-06	0.97491	2.77129e-06
		0.919	4.15171e-06	0.97487	2.7732e-06
		0.91898	4.15462e-06	0.97483	2.77512e-06
		0.91895	4.15753e-06	0.97479	2.77703e-06
		0.91893	4.16045e-06	0.97476	2.77894e-06
		0.9189	4.16336e-06	0.97472	2.78086e-06
		0.91888	4.16627e-06	0.97468	2.78277e-06
		0.91885	4.16919e-06	0.97465	2.78469e-06
		0.91883	4.1721e-06	0.97461	2.7866e-06
		0.9188	4.17502e-06	0.97457	2.78852e-06
		0.91878	4.17794e-06	0.97453	2.79044e-06
		0.91876	4.18086e-06	0.9745	2.79236e-06
		0.91873	4.18378e-06	0.97446	2.79428e-06
		0.91871	4.1867e-06	0.97442	2.7962e-06
		0.91868	4.18962e-06	0.97439	2.79812e-06
		0.91866	4.19254e-06	0.97435	2.80005e-06
		0.91863	4.19547e-06	0.97431	2.80197e-06
		0.91861	4.19839e-06	0.97427	2.80389e-06
		0.91858	4.20132e-06	0.97424	2.80582e-06
		0.91856	4.20424e-06	0.9742	2.80775e-06
		0.91853	4.20717e-06	0.97416	2.80967e-06
		0.91851	4.2101e-06	0.97413	2.8116e-06
		0.91848	4.21303e-06	0.97409	2.81353e-06
		0.91846	4.21596e-06	0.97405	2.81546e-06
		0.91843	4.2189e-06	0.97402	2.81739e-06
		0.91841	4.22183e-06	0.97398	2.81932e-06
		0.91839	4.22476e-06	0.97394	2.82125e-06
		0.91836	4.2277e-06	0.97391	2.82318e-06
		0.91834	4.23064e-06	0.97387	2.82512e-06
		0.91831	4.23357e-06	0.97383	2.82705e-06
		0.91829	4.23651e-06	0.9738	2.82899e-06
		0.91826	4.23945e-06	0.97376	2.83092e-06
		0.91824	4.24239e-06	0.97372	2.83286e-06
		0.91821	4.24533e-06	0.97369	2.8348e-06
		0.91819	4.24828e-06	0.97365	2.83674e-06
		0.91817	4.25122e-06	0.97361	2.83868e-06
		0.91814	4.25417e-06	0.97358	2.84062e-06
		0.91812	4.25711e-06	0.97354	2.84256e-06
		0.91809	4.26006e-06	0.9735	2.8445e-06
		0.91807	4.26301e-06	0.97347	2.84644e-06
		0.91804	4.26596e-06	0.97343	2.84839e-06
		0.91802	4.26891e-06	0.9734	2.85033e-06
		0.918	4.27186e-06	0.97336	2.85228e-06
		0.91797	4.27481e-06	0.97332	2.85422e-06
		0.91795	4.27776e-06	0.97329	2.85617e-06
		0.91792	4.28072e-06	0.97325	2.85812e-06
		0.9179	4.28367e-06	0.97321	2.86007e-06
		0.91787	4.28663e-06	0.97318	2.86201e-06
		0.91785	4.28959e-06	0.97314	2.86396e-06
		0.91783	4.29254e-06	0.97311	2.86592e-06
		0.9178	4.2955e-06	0.97307	2.86787e-06
		0.91778	4.29846e-06	0.97303	2.86982e-06
		0.91775	4.30143e-06	0.973	2.87177e-06
		0.91773	4.30439e-06	0.97296	2.87373e-06
		0.91771	4.30735e-06	0.97292	2.87568e-06
		0.91768	4.31032e-06	0.97289	2.87764e-06
		0.91766	4.31328e-06	0.97285	2.8796e-06
		0.91763	4.31625e-06	0.97282	2.88155e-06
		0.91761	4.31922e-06	0.97278	2.88351e-06
		0.91759	4.32219e-06	0.97274	2.88547e-06
		0.91756	4.32516e-06	0.97271	2.88743e-06
		0.91754	4.32813e-06	0.97267	2.88939e-06
		0.91751	4.3311e-06	0.97264	2.89136e-06
		0.91749	4.33407e-06	0.9726	2.89332e-06
		0.91747	4.33705e-06	0.97257	2.89528e-06
		0.91744	4.34002e-06	0.97253	2.89725e-06
		0.91742	4.343e-06	0.97249	2.89921e-06
		0.91739	4.34597e-06	0.97246	2.90118e-06
		0.91737	4.34895e-06	0.97242	2.90314e-06
		0.91735	4.35193e-06	0.97239	2.90511e-06
		0.91732	4.35491e-06	0.97235	2.90708e-06
		0.9173	4.35789e-06	0.97232	2.90905e-06
		0.91728	4.36088e-06	0.97228	2.91102e-06
		0.91725	4.36386e-06	0.97224	2.91299e-06
		0.91723	4.36684e-06	0.97221	2.91496e-06
		0.9172	4.36983e-06	0.97217	2.91694e-06
		0.91718	4.37282e-06	0.97214	2.91891e-06
		0.91716	4.3758e-06	0.9721	2.92088e-06
[truncated: 1,223 more rows]
